# Supplementary material for: Comparative performance analysis of neoepitope prediction algorithms in head and neck cancer
Source: Front Immunol. 2025 Mar 4;16:1494453. doi: 10.3389/fimmu.2025.1494453 (PMC11914794; doi:10.3389/fimmu.2025.1494453)
Supplement: Supplementary file 1 [file DataSheet1.zip]

Archive with 31 entries (30 files):
- Supplementary Information/
- Supplementary Information/11080_11074_11043.xlsx
- __MACOSX/Supplementary Information/._11080_11074_11043.xlsx
- Supplementary Information/11057.xlsx
- __MACOSX/Supplementary Information/._11057.xlsx
- Supplementary Information/.DS_Store
- __MACOSX/Supplementary Information/._.DS_Store
- Supplementary Information/11108.xlsx
- __MACOSX/Supplementary Information/._11108.xlsx
- Supplementary Information/11098.xlsx
- __MACOSX/Supplementary Information/._11098.xlsx
- Supplementary Information/11095_rep1.xlsx
- __MACOSX/Supplementary Information/._11095_rep1.xlsx
- Supplementary Information/11047_10936_11094.xlsx
- __MACOSX/Supplementary Information/._11047_10936_11094.xlsx
- Supplementary Information/cohort2_alldata.xlsx
- __MACOSX/Supplementary Information/._cohort2_alldata.xlsx
- Supplementary Information/11066.xlsx
- __MACOSX/Supplementary Information/._11066.xlsx
- Supplementary Information/Supplementary Table 2 and 4.xlsx
- __MACOSX/Supplementary Information/._Supplementary Table 2 and 4.xlsx
- Supplementary Information/compiled_cohort2_fluorospotdata.xlsx
- __MACOSX/Supplementary Information/._compiled_cohort2_fluorospotdata.xlsx
- Supplementary Information/compiled_cohort1_fluorospotdata.xlsx
- __MACOSX/Supplementary Information/._compiled_cohort1_fluorospotdata.xlsx
- Supplementary Information/11043_rep2.xlsx
- __MACOSX/Supplementary Information/._11043_rep2.xlsx
- Supplementary Information/11095_rep2.xlsx
- __MACOSX/Supplementary Information/._11095_rep2.xlsx
- Supplementary Information/Supplementary_Material.docx
- __MACOSX/Supplementary Information/._Supplementary_Material.docx
