# Supplementary material for: Comparative performance analysis of neoepitope prediction algorithms in head and neck cancer
Source: Front Immunol. 2025 Mar 4;16:1494453. doi: 10.3389/fimmu.2025.1494453 (PMC11914794; doi:10.3389/fimmu.2025.1494453)
Supplement: Supplementary file 1 [file DataSheet1.zip › Supplementary Information/11080_11074_11043.xlsx]

## Sheet: Plate 1
	FITC-IFNg						Cy5-IL-5
peptide/pool	SFC/Well/1 x 105			Average	StDev	SFC/106	SFC/Well/1 x 105			Average	StDev	SFC/106			11080/11074/11043
11080 Pool 1	0			0	#DIV/0!	-10	0			0	#DIV/0!	-50			1	2	3	4	5	6	7	8	9	10	11	12
				#DIV/0!	#DIV/0!	#DIV/0!				#DIV/0!	#DIV/0!	#DIV/0!		A	11080 Pool 1			11074 Pool 1			11043 Pool 1
11080 DMSO	1			1	#DIV/0!	0	5			5	#DIV/0!	0		B							P3 + P4
11080 PHA	140			140	#DIV/0!	1390	90			90	#DIV/0!	850		C	11080 DMSO						DMSO
11080 Pool 4	1	0		0.5	0.707107	5	2	0		1	1.41421	10		D	11080 PHA	X	X
				#DIV/0!	#DIV/0!	#DIV/0!				#DIV/0!	#DIV/0!	#DIV/0!		E	11080 Pool 4	11080 Pool 4		11074 Pool 4	11074 Pool 4		11043 Pool 4	11043 Pool 4
DMSO	0	0	0	0	0	0	0	0	0	0	0	0		F					X	X
PHA	247			247	#DIV/0!	2470	152			152	#DIV/0!	1520		G	DMSO	X	X	DMSO	X	X	DMSO
11074 Pool 1	0			0	#DIV/0!	#DIV/0!	2			2	#DIV/0!	#DIV/0!		H	PHA			PHA			PHA
				#DIV/0!	#DIV/0!	#DIV/0!				#DIV/0!	#DIV/0!	#DIV/0!
				#DIV/0!	#DIV/0!	#DIV/0!				#DIV/0!	#DIV/0!	#DIV/0!
				#DIV/0!	#DIV/0!	#DIV/0!				#DIV/0!	#DIV/0!	#DIV/0!
11074 Pool 4	18	17		17.5	0.707107	175	56	67		61.5	7.77817	615		Plate 1
				#DIV/0!	#DIV/0!	#DIV/0!				#DIV/0!	#DIV/0!	#DIV/0!		Ifng 490
DMSO	0			0	#DIV/0!	0	0			0	#DIV/0!	0
PHA	34			34	#DIV/0!	340	99			99	#DIV/0!	990			0			0			2
11043 Pool 1	2			2	#DIV/0!	20	0			0	#DIV/0!	#DIV/0!
				#DIV/0!	#DIV/0!	#DIV/0!				#DIV/0!	#DIV/0!	#DIV/0!			1						0
	0			0	#DIV/0!	0	0			0	#DIV/0!	0			140
				#DIV/0!	#DIV/0!	#DIV/0!				#DIV/0!	#DIV/0!	#DIV/0!			1	0		18	17		11	11
11043 Pool 4	11	11		11	0	100	0	0		0	0	0
				#DIV/0!	#DIV/0!	#DIV/0!				#DIV/0!	#DIV/0!	#DIV/0!			0	0	0	0			1
DMSO	1			1	#DIV/0!	-10	0			0	#DIV/0!	0			247			34			458
PHA	458			458	#DIV/0!	4570	23			23	#DIV/0!	230
														IL-5 640
															0			2			0
															5						0
															90
															2	0		56	67		0	0
															0	0	0	0			0
															152			99			23

## Sheet: analysis
	11080 Pool 1	11080 Pool 4	11074 Pool 1	11074 Pool 4	11043 Pool 1	11043 Pool 4	11080 Pool 1	11080 Pool 4	11074 Pool 1	11074 Pool 4	11043 Pool 1	11043 Pool 4
	IL-5						IFNg
Pool	-50	10		615		0	-10	5		175		100
11088 Pool	#DIV/0!	#DIV/0!		#DIV/0!		#DIV/0!	#DIV/0!	#DIV/0!		#DIV/0!		#DIV/0!
DMSO	0	0		0		0	0	0		0		-10
PHA	850	1520		990		230	1390	2470		340		4570
