# Supplementary material for: Comparative performance analysis of neoepitope prediction algorithms in head and neck cancer
Source: Front Immunol. 2025 Mar 4;16:1494453. doi: 10.3389/fimmu.2025.1494453 (PMC11914794; doi:10.3389/fimmu.2025.1494453)
Supplement: Supplementary file 1 [file DataSheet1.zip › Supplementary Information/11057.xlsx]

## Sheet: Plate 1
	FITC-IFNg						Cy5-IL-5
peptide/pool	SFC/Well/1 x 105			Average	StDev	SFC/106	SFC/Well/1 x 105			Average	StDev	SFC/106			11057
Pool 1	1	0	0	0.333333	0.57735	3.33333	0	0	0	0	0	0			1	2	3	4	5	6		8	9	10	11	12
Irrelevant pool	0			0	#DIV/0!	0	0			0	#DIV/0!	0		A				Pool 3			Pool 1
DMSO	0	0	0	0	0	0	0	0	0	0	0	0		B				11088 Pool 3			11088 Pool 1
PHA	238			238	#DIV/0!	2380	644			644	#DIV/0!	6440		C				DMSO			DMSO
Pool 2	1	0		0.5	0.707107	5	0	0		0	0	0		D				PHA			PHA	X	X
Irrelevant pool	7			7	#DIV/0!	70	0			0	#DIV/0!	0		E	Pool 2			Pool 4
DMSO	0	0	0	0	0	0	0	0	0	0	0	0		F	11088 Pool 2			11088 Pool 4	X	X
PHA	214			214	#DIV/0!	2140	314			314	#DIV/0!	3140		G	DMSO	X	X	DMSO	X	X
Pool 3	73	47		60	18.3848	600	46	16		31	21.2132	310		H	PHA			PHA
Irrelevant pool				#DIV/0!	#DIV/0!	#DIV/0!				#DIV/0!	#DIV/0!	#DIV/0!
DMSO	0	0		0	0	0	0	0		0	0	0
PHA	43			43	#DIV/0!	430	1231			1231	#DIV/0!	12310
Pool 4	0	0		0	0	0	0	1		0.5	0.707107	5		Plate 1
Irrelevant pool				#DIV/0!	#DIV/0!	#DIV/0!				#DIV/0!	#DIV/0!	#DIV/0!		Ifng 490
DMSO	0	0	0	0	0	0	0	0	0	0	0	0
PHA	100			100	#DIV/0!	1000	179			179	#DIV/0!	1790						73	47		1	0	0
																					0
																		0	0		0	0	0
																		43			238
															1	0		0	0
															7
															0	0	0	0	0	0
															214			100
														IL-5 640
																		46	16		0	0	0
																					0
																		0	0		0	0	0
																		1231			644
															0	0		0	1
															0
															0	0	0	0	0	0
															314			179
