# Supplementary material for: Comparative performance analysis of neoepitope prediction algorithms in head and neck cancer
Source: Front Immunol. 2025 Mar 4;16:1494453. doi: 10.3389/fimmu.2025.1494453 (PMC11914794; doi:10.3389/fimmu.2025.1494453)
Supplement: Supplementary file 1 [file DataSheet1.zip › Supplementary Information/11108.xlsx]

## Sheet: Plate 1
	FITC-IFNg						Cy5-IL-5
peptide/pool	SFC/Well/1 x 105			Average	StDev	SFC/106	SFC/Well/1 x 105			Average	StDev	SFC/106			11108
Pool 1	5	4	8	5.66667	2.08167	56.6667	3	0	3	2	1.73205	16.6667			1	2	3	4	5	6	7	8	9	10	11	12
Control Pool	5	3	0	2.66667	2.51661	26.6667	7	2	6	5	2.64575	46.6667		A	Pool 1			Pool 4			Peptides 8-10
DMSO	0	0	0	0	0	0	1	0	0	0.333333	0.57735	0		B	Control Pool			Control Pool
PHA	455	349	380	394.667	54.5008	3946.67	834	740	878	817.333	70.4935	8170		C	DMSO			DMSO
Pool 3	2	1	2	1.66667	0.57735	16.6667	0	0	0	0	0	0		D	PHA			PHA
DMSO	0	0	0	0	0	0	0	0	0	0	0	0		E	Pool 3			Peptides 1-2
PHA	341	357	328	342	14.5258	3420	734	761	733	742.667	15.885	7426.67		F	DMSO			Peptide 3
														G	PHA			Peptides 4-5
														G				Peptides 6-7
Pool 4	3	0	0	1	1.73205	10	3	6	1	3.33333	2.51661	23.3333
Control Pool	0	0	0	0	0	0	0	0	2	0.666667	1.1547	-3.33333
DMSO	0	0	0	0	0	0	2	0	1	1	1	0
PHA	555	554	549	552.667	3.21455	5526.67	874	897	951	907.333	39.5264	9063.33
Peptides 1-2	0	0	0	0	0	0	1	0	0	0.333333	0.57735	-6.66667		Plate 1
Peptide 3	2	1	0	1	1	10	0	1	1	0.666667	0.57735	-3.33333		Ifng 490
Peptides 4-5	2	1	2	1.66667	0.57735	16.6667	9	9	22	13.3333	7.50555	123.333
Peptides 6-7	0	0	0	0	0	0	0	0	0	0	0	-10			5	4	8	3	0	0	0	1	3
Peptides 8-10	0	1	3	1.33333	1.52753	13.3333	1	2	1	1.33333	0.57735	3.33333			5	3	0	0	0	0
															0	0	0	0	0	0
															455	349	380	555	554	549
															2	1	2	0	0	0
															0	0	0	2	1	0
															341	357	328	2	1	2
																		0	0	0
														IL-5 640
															3	0	3	3	6	1	1	2	1
															7	2	6	0	0	2
															1	0	0	2	0	1
															834	740	878	874	897	951
															0	0	0	1	0	0
															0	0	0	0	1	1
															734	761	733	9	9	22
																		0	0	0

## Sheet: analysis
	Pool 1	Pool 3	Pool 4	Pool 1	Pool 3	Pool 4
Pool	16.6667	0	23.3333	56.6667	16.6667	10
Control Pool	46.6667		-3.33333	26.6667		0
DMSO	0	0	0	0	0	0
PHA	8170	7426.67	9063.33	3946.67	3420	5526.67
Peptides 1-2			-6.66667
Peptide 3			-3.33333
Peptide 4-5			123.333
Peptide 6-7			-10
Peptide 8-10			3.33333
