# Supplementary material for: Comparative performance analysis of neoepitope prediction algorithms in head and neck cancer
Source: Front Immunol. 2025 Mar 4;16:1494453. doi: 10.3389/fimmu.2025.1494453 (PMC11914794; doi:10.3389/fimmu.2025.1494453)
Supplement: Supplementary file 1 [file DataSheet1.zip › Supplementary Information/11098.xlsx]

## Sheet: Plate 1
	FITC-IFNg						Cy5-IL-5
peptide/pool	SFC/Well/1 x 105			Average	StDev	SFC/106	SFC/Well/1 x 105			Average	StDev	SFC/106			11098
Pool 1	3	2	1	2	1	16.6667	2	0	0	0.666667	1.1547	-13.3333			1	2	3	4	5	6		8	9
DMSO	1	0	0	0.333333	0.57735	0	1	4	1	2	1.73205	0		A	11098 Pool1	11098 Pool1	11098 Pool1	11098 Pool 4	11098 Pool 4	11098 Pool 4
PHA	1215	1177	1157	1183	29.4618	11826.7	1526	1557	1621	1568	48.4458	15660		B	DMSO	DMSO	DMSO	DMSO	DMSO	DMSO
Pool 3	6	3	0	3	3	20	5	10	3	6	3.60555	56.6667		C	PHA	PHA	PHA	PHA	PHA	PHA
DMSO	0	1	2	1	1	0	1	0	0	0.333333	0.57735	0		D	11098 Pool 3	11098 Pool 3	11098 Pool 3	Peptides 1&2	Peptides 1&2	Peptides 1&2	Peptide 10	Peptide 10	Peptide 10
PHA	864	804	0	556	482.444	5550	1314	1329		1321.5	10.6066	13211.7		E	DMSO	DMSO	DMSO	Peptides 3-5	Peptides 3-5	Peptides 3-5
Pool 4	21	8	19	16	7	140	17	28	24	23	5.56776	223.333		F	PHA	PHA	PHA	Peptides 6&7	Peptides 6&7	Peptides 6&7
Control Pool	0	0	3	1	1.73205	-10	0	2	2	1.33333	1.1547	6.66667						Peptides 8&9	Peptides 8&9	Peptides 8&9
DMSO	4	0	2	2	2	0	1	0	1	0.666667	0.57735	0
PHA	1097	1123	1101	1107	14	11050	1539	1593	1541	1557.67	30.6159	15570
Peptides 1-2	10	10	6	8.66667	2.3094	66.6667	4	1	4	3	1.73205	23.3333
Peptides 3-5	5	4	9	6	2.64575	40	4	5	3	4	1	33.3333
Peptides 6-7	4	3	2	3	1	10	10	6	10	8.66667	2.3094	80
Peptides 8-9	2	1	0	1	1	-10	0	2	2	1.33333	1.1547	6.66667		Plate 1
Peptides 10	4	4	3	3.66667	0.57735	16.6667	3	1	3	2.33333	1.1547	16.6667		Ifng 490
															3	2	1	21	8	19	4	4	3
															1	0	0	0	0	3
															1215	1177	1157	4	0	2
															6	3	0	1097	1123	1101
															0	1	2	10	10	6
															864	804	0	5	4	9
															0	0	0	4	3	2
															0	0	0	2	1	0
														IL-5 640
															2	0	0	17	28	24	3	1	3
															1	4	1	0	2	2
															1526	1557	1621	1	0	1
															5	10	3	1539	1593	1541
															1	0	0	4	1	4
															1314	1329	0	4	5	3
															0	0	0	10	6	10
															0	0	0	0	2	2
