# Supplementary material for: Comparative performance analysis of neoepitope prediction algorithms in head and neck cancer
Source: Front Immunol. 2025 Mar 4;16:1494453. doi: 10.3389/fimmu.2025.1494453 (PMC11914794; doi:10.3389/fimmu.2025.1494453)
Supplement: Supplementary file 1 [file DataSheet1.zip › Supplementary Information/11095_rep1.xlsx]

## Sheet: Plate 1
	FITC-IFNg						Cy5-IL-5
peptide/pool	SFC/Well/1 x 105			Average	StDev	SFC/106	SFC/Well/1 x 105			Average	StDev	SFC/106			11095
Pool 1	1	2	0	1	1	-30	0	0	0	0	0	-3.33333			1	2	3	4	5	6		8	9	10	11	12
11088 Pool 1	3	1	1	1.66667	1.1547	-23.3333	3	0	0	1	1.73205	6.66667		A	Pool 1			Pool 3			P1 + P2
DMSO	7	4	1	4	3	0	1	0	0	0.333333	0.57735	0		B	11088 Pool 1			11088 Pool 3			P3 + P4
PHA	1759	1729	1705	1731	27.0555	17270	1252	1316	1299	1289	33.1512	12886.7		C	DMSO			DMSO			P5 + P6
Pool 2	0	0	0	0	0	-3.33333	0	0	0	0	0	-6.66667		D	PHA	X	X	PHA			P7 + P8
11088 Pool 2	0	2	0	0.666667	1.1547	3.33333	0	0	15	5	8.66025	43.3333		E	Pool 2			Pool 4			P9 + P10
DMSO	0	0	1	0.333333	0.57735	0	2	0	0	0.666667	1.1547	0		F	11088 Pool 2			11088 Pool 4	X	X
PHA	1745	1795	1655	1731.67	70.946	17313.3	1270	1042	1101	1137.67	118.34	11370		G	DMSO	X	X	DMSO	X	X		X	X
Pool 3	253	187	263	234.333	41.2957	2320	151	117	189	152.333	36.0185	1516.67		H	PHA			PHA
11088 Pool 3	3	2	0	1.66667	1.52753	-6.66667	1	1	0	0.666667	0.57735	0
DMSO	0	3	4	2.33333	2.08167	0	1	0	1	0.666667	0.57735	0
PHA	1791	1746	1393	1643.33	217.959	16410	943	903	909	918.333	21.5716	9176.67
Pool 4	41	22	50	37.6667	14.2945	353.333	6	2	6	4.66667	2.3094	23.3333		Plate 1
11088 Pool 4	9	3		6	4.24264	36.6667	1	2		1.5	0.707107	-8.33333		Ifng 490
DMSO	3	1	3	2.33333	1.1547	0	2	2	3	2.33333	0.57735	0
PHA	1520			1520	#DIV/0!	15176.7	1255			1255	#DIV/0!	12526.7			1	2	0	253	187	263	3	11	4
P1 + P2	3	11	4	6	4.3589	36.6667	3	5	5	4.33333	1.1547	20			3	1	1	3	2	0	0	2	3
P3 + P4	0	2	3	1.66667	1.52753	-6.66667	1	6	1	2.66667	2.88675	3.33333			7	4	1	0	3	4	4	1	2
P5 + P6	4	1	2	2.33333	1.52753	0	0	1	0	0.333333	0.57735	-20			1759	1729	1705	1791	1746	1393	105	70	62
P7 + P8	105	70	62	79	22.8692	766.667	14	6	1	7	6.55744	46.6667			0	0	0	41	22	50	1	5	1
P9 + P10	1	5	1	2.33333	2.3094	0	0	2	0	0.666667	1.1547	-16.6667			0	2	0	9	3
															0	0	1	3	1	3
															1745	1795	1655	1520
														IL-5 640
															0	0	0	151	117	189	3	5	5
															3	0	0	1	1	0	1	6	1
															1	0	0	1	0	1	0	1	0
															1252	1316	1299	943	903	909	14	6	1
															0	0	0	6	2	6	0	2	0
															0	0	15	1	2
															2	0	0	2	2	3
															1270	1042	1101	1255

## Sheet: analysis
	11095 Pool 1	11095 Pool 2	11095 Pool 3	11095 Pool 4	11095 Pool 1	11095 Pool 2	11095 Pool 3	11095 Pool 4
	IL-5				IFNg
Pool	0	-6.66667	1516.67	26.6667	-30	-3.33333	2320	353.333
11088 Pool	10	43.3333	0	-5	-23.3333	3.33333	-6.66667	36.6667
DMSO	0	0	0	0	0	0	0	0
PHA	12890	11370	9176.67	12530	17270	17313.3	16410	15176.7
P1+P2				23.3333				36.6667
P3+P4				6.66667				-6.66667
P5+P6				-16.6667				0
P7+P8				50				766.667
P9+P10				-13.3333				0
