# Supplementary material for: Comparative performance analysis of neoepitope prediction algorithms in head and neck cancer
Source: Front Immunol. 2025 Mar 4;16:1494453. doi: 10.3389/fimmu.2025.1494453 (PMC11914794; doi:10.3389/fimmu.2025.1494453)
Supplement: Supplementary file 1 [file DataSheet1.zip › Supplementary Information/11047_10936_11094.xlsx]

## Sheet: Plate 1
	FITC-IFNg						Cy5-IL-5
peptide/pool	SFC/Well/1 x 105			Average	StDev	SFC/106	SFC/Well/1 x 105			Average	StDev	SFC/106
															1	2	3	4	5	6		8	9	10	11	12
DMSO			0	0					0	0		0		A				PHA			PHA
11094 Pool 3			0	0					0	0		0		B	DMSO			DMSO			DMSO
PHA			37	37		370			161	161		1610		C	11094 Pool 3
DMSO			0	0		0			0	0		0		D	PHA	X	X	11094 Pool 4			10936 Pool 1			11047 Pool 3
11094 Pool 2			4	4		40	0	0	0	0	0	0		E	DMSO			PHA			PHA			PHA
DMSO			5	5		0			0	0		0		F	11094 Pool 2			DMSO	X	X	DMSO			DMSO
11094 Pool 1			0	0		-50			0	0		0		G	DMSO
														H	11094 Pool 1			10936 Pool 4	X	X	11047 Pool 4	X	X	11047 Pool 1
PHA			174	174		1735			660	660		6600
DMSO		1	0	0.5	0.707107	0		0	0	0	0	0
11094 Pool 4		23	21	22	1.41421	215		2	2	2	0	20
PHA			310	310		3083.33			16	16		160		Plate 1
DMSO	0	0	5	1.66667	2.88675	0	0	0	0	0	0	0		Ifng 490
10936 Pool 4			0	0		-16.6667			0	0		0								174			62
PHA			62	62		620			2	2		20					0		1	0			0
DMSO			0	0		0			0	0		0					0
						-40						0					37		23	21			0			0
10936 Pool 1			0	0		0			0	0		0					0			310			815			487
PHA			815	815		8150			41	41		410					4	0	0	5	0	0	0			0
DMSO	0	0	0	0	0	0	0	0	0	0	0	0					5
																	0			0			0			1
11047 Pool 4			0			0			0			0
														IL-5 640
11047 Pool 3			0	0		0			0	0	#DIV/0!	0
PHA			487			4870			3			30								660			2
DMSO			0			0			0			0					0		0	0			0
11047 Pool 1			1			10			0			0					0
																	161		2	2			0			0
																	0			16			41			3
																	0	0	0	0	0	0	0			0
																	0
																	0			0			0			0
