# Supplementary material for: Comparative performance analysis of neoepitope prediction algorithms in head and neck cancer
Source: Front Immunol. 2025 Mar 4;16:1494453. doi: 10.3389/fimmu.2025.1494453 (PMC11914794; doi:10.3389/fimmu.2025.1494453)
Supplement: Supplementary file 1 [file DataSheet1.zip › Supplementary Information/cohort2_alldata.xlsx]

## Sheet: Raw Data P1
Well	Spots	Classification Results							Well	IFNy		IL-5		IFNy	1	2	3	4	5	6	7	8	9	10	11	12
A01	5	Class red spots:	4	Class blue spots:	0	Class purple:	1		A01	5		1		A	5	7	11	5	9	5	0	5	4	6	2	4
B01	13	Class red spots:	5	Class blue spots:	0	Class purple:	8		B01	13		8		B	13	13	8	58	82	60	2	7	7	7	5	2
C01	19	Class red spots:	12	Class blue spots:	0	Class purple:	7		C01	19		7		C	19	18	27	8	10	6	2	1	0	0	0	0
D01	49	Class red spots:	28	Class blue spots:	0	Class purple:	21		D01	49		21		D	49	28	43	0	0	0	28	35	32	0	0	0
E01	14	Class red spots:	6	Class blue spots:	0	Class purple:	8		E01	14		8		E	14	19	23	0	0	0	4	3	7	0	0	0
F01	7	Class red spots:	4	Class blue spots:	0	Class purple:	3		F01	7		3		F	7	16	18	20	18	15	4	11	6	6	10	4
G01	29	Class red spots:	21	Class blue spots:	0	Class purple:	8		G01	29		8		G	29	10	18	51	51	42	3	3	5	23	9	23
H01	14	Class red spots:	4	Class blue spots:	0	Class purple:	10		H01	14		10		H	14	32	17	201	154	167	6	5	2	168	157	192
A02	7	Class red spots:	4	Class blue spots:	0	Class purple:	3		A02	7		3
B02	13	Class red spots:	10	Class blue spots:	0	Class purple:	3		B02	13		3		IL-5	1	2	3	4	5	6	7	8	9	10	11	12
C02	19	Class red spots:	13	Class blue spots:	0	Class purple:	5		C02	18		5		A	1	3	3	1	3	1	0	4	1	3	1	1
D02	29	Class red spots:	19	Class blue spots:	1	Class purple:	9		D02	28		10		B	8	3	2	131	147	77	0	4	0	7	2	2
E02	19	Class red spots:	9	Class blue spots:	0	Class purple:	10		E02	19		10		C	7	5	11	4	6	3	2	1	0	0	0	0
F02	16	Class red spots:	8	Class blue spots:	0	Class purple:	8		F02	16		8		D	21	10	21	0	0	0	10	15	12	0	0	0
G02	10	Class red spots:	3	Class blue spots:	0	Class purple:	7		G02	10		7		E	8	10	13	0	0	1	2	3	4	0	0	0
H02	32	Class red spots:	20	Class blue spots:	0	Class purple:	12		H02	32		12		F	3	8	12	9	7	3	3	4	3	0	1	2
A03	11	Class red spots:	8	Class blue spots:	0	Class purple:	3		A03	11		3		G	8	7	7	23	26	23	1	2	2	6	4	8
B03	8	Class red spots:	6	Class blue spots:	0	Class purple:	2		B03	8		2		H	10	12	8	295	294	296	3	1	0	149	149	179
C03	27	Class red spots:	16	Class blue spots:	0	Class purple:	11		C03	27		11
D03	43	Class red spots:	22	Class blue spots:	0	Class purple:	21		D03	43		21
E03	23	Class red spots:	10	Class blue spots:	0	Class purple:	13		E03	23		13
F03	18	Class red spots:	6	Class blue spots:	0	Class purple:	12		F03	18		12
G03	18	Class red spots:	11	Class blue spots:	0	Class purple:	7		G03	18		7
H03	17	Class red spots:	9	Class blue spots:	0	Class purple:	8		H03	17		8
A04	5	Class red spots:	4	Class blue spots:	0	Class purple:	1		A04	5		1
B04	137	Class red spots:	6	Class blue spots:	79	Class purple:	52		B04	58		131
C04	8	Class red spots:	4	Class blue spots:	0	Class purple:	4		C04	8		4
D04	0	Class red spots:	0	Class blue spots:	0	Class purple:	0		D04	0		0
E04	0	Class red spots:	0	Class blue spots:	0	Class purple:	0		E04	0		0
F04	20	Class red spots:	11	Class blue spots:	0	Class purple:	9		F04	20		9
G04	51	Class red spots:	28	Class blue spots:	0	Class purple:	23		G04	51		23
H04	316	Class red spots:	21	Class blue spots:	115	Class purple:	180		H04	201		295
A05	9	Class red spots:	6	Class blue spots:	0	Class purple:	3		A05	9		3
B05	165	Class red spots:	18	Class blue spots:	83	Class purple:	64		B05	82		147
C05	10	Class red spots:	4	Class blue spots:	0	Class purple:	6		C05	10		6
D05	0	Class red spots:	0	Class blue spots:	0	Class purple:	0		D05	0		0
E05	0	Class red spots:	0	Class blue spots:	0	Class purple:	0		E05	0		0
F05	18	Class red spots:	11	Class blue spots:	0	Class purple:	7		F05	18		7
G05	52	Class red spots:	26	Class blue spots:	1	Class purple:	25		G05	51		26
H05	303	Class red spots:	9	Class blue spots:	149	Class purple:	145		H05	154		294
A06	5	Class red spots:	4	Class blue spots:	0	Class purple:	1		A06	5		1
B06	86	Class red spots:	9	Class blue spots:	26	Class purple:	51		B06	60		77
C06	6	Class red spots:	3	Class blue spots:	0	Class purple:	3		C06	6		3
D06	0	Class red spots:	0	Class blue spots:	0	Class purple:	0		D06	0		0
E06	1	Class red spots:	0	Class blue spots:	1	Class purple:	0		E06	0		1
F06	15	Class red spots:	12	Class blue spots:	0	Class purple:	3		F06	15		3
G06	43	Class red spots:	20	Class blue spots:	1	Class purple:	22		G06	42		23
H06	306	Class red spots:	10	Class blue spots:	139	Class purple:	157		H06	167		296
A07	0	Class red spots:	0	Class blue spots:	0	Class purple:	0		A07	0		0
B07	2	Class red spots:	2	Class blue spots:	0	Class purple:	0		B07	2		0
C07	2	Class red spots:	0	Class blue spots:	0	Class purple:	2		C07	2		2
D07	30	Class red spots:	18	Class blue spots:	0	Class purple:	10		D07	28		10
E07	4	Class red spots:	2	Class blue spots:	0	Class purple:	2		E07	4		2
F07	4	Class red spots:	1	Class blue spots:	0	Class purple:	3		F07	4		3
G07	3	Class red spots:	2	Class blue spots:	0	Class purple:	1		G07	3		1
H07	6	Class red spots:	3	Class blue spots:	0	Class purple:	3		H07	6		3
A08	5	Class red spots:	1	Class blue spots:	0	Class purple:	4		A08	5		4
B08	7	Class red spots:	3	Class blue spots:	0	Class purple:	4		B08	7		4
C08	1	Class red spots:	0	Class blue spots:	0	Class purple:	1		C08	1		1
D08	35	Class red spots:	20	Class blue spots:	0	Class purple:	15		D08	35		15
E08	3	Class red spots:	0	Class blue spots:	0	Class purple:	3		E08	3		3
F08	11	Class red spots:	7	Class blue spots:	0	Class purple:	4		F08	11		4
G08	3	Class red spots:	1	Class blue spots:	0	Class purple:	2		G08	3		2
H08	5	Class red spots:	4	Class blue spots:	0	Class purple:	1		H08	5		1
A09	4	Class red spots:	3	Class blue spots:	0	Class purple:	1		A09	4		1
B09	7	Class red spots:	7	Class blue spots:	0	Class purple:	0		B09	7		0
C09	0	Class red spots:	0	Class blue spots:	0	Class purple:	0		C09	0		0
D09	32	Class red spots:	20	Class blue spots:	0	Class purple:	12		D09	32		12
E09	7	Class red spots:	3	Class blue spots:	0	Class purple:	4		E09	7		4
F09	6	Class red spots:	3	Class blue spots:	0	Class purple:	3		F09	6		3
G09	5	Class red spots:	3	Class blue spots:	0	Class purple:	2		G09	5		2
H09	2	Class red spots:	2	Class blue spots:	0	Class purple:	0		H09	2		0
A10	6	Class red spots:	3	Class blue spots:	0	Class purple:	3		A10	6		3
B10	9	Class red spots:	2	Class blue spots:	2	Class purple:	5		B10	7		7
C10	0	Class red spots:	0	Class blue spots:	0	Class purple:	0		C10	0		0
D10	0	Class red spots:	0	Class blue spots:	0	Class purple:	0		D10	0		0
E10	0	Class red spots:	0	Class blue spots:	0	Class purple:	0		E10	0		0
F10	6	Class red spots:	6	Class blue spots:	0	Class purple:	0		F10	6		0
G10	23	Class red spots:	17	Class blue spots:	0	Class purple:	6		G10	23		6
H10	190	Class red spots:	41	Class blue spots:	22	Class purple:	127		H10	168		149
A11	2	Class red spots:	1	Class blue spots:	0	Class purple:	1		A11	2		1
B11	5	Class red spots:	3	Class blue spots:	0	Class purple:	2		B11	5		2
C11	0	Class red spots:	0	Class blue spots:	0	Class purple:	0		C11	0		0
D11	0	Class red spots:	0	Class blue spots:	0	Class purple:	0		D11	0		0
E11	0	Class red spots:	0	Class blue spots:	0	Class purple:	0		E11	0		0
F11	10	Class red spots:	9	Class blue spots:	0	Class purple:	1		F11	10		1
G11	11	Class red spots:	5	Class blue spots:	0	Class purple:	4		G11	9		4
H11	192	Class red spots:	43	Class blue spots:	35	Class purple:	114		H11	157		149
A12	4	Class red spots:	3	Class blue spots:	0	Class purple:	1		A12	4		1
B12	2	Class red spots:	0	Class blue spots:	0	Class purple:	2		B12	2		2
C12	0	Class red spots:	0	Class blue spots:	0	Class purple:	0		C12	0		0
D12	0	Class red spots:	0	Class blue spots:	0	Class purple:	0		D12	0		0
E12	0	Class red spots:	0	Class blue spots:	0	Class purple:	0		E12	0		0
F12	4	Class red spots:	2	Class blue spots:	0	Class purple:	2		F12	4		2
G12	25	Class red spots:	17	Class blue spots:	2	Class purple:	6		G12	23		8
H12	230	Class red spots:	51	Class blue spots:	38	Class purple:	141		H12	192		179

## Sheet: Raw Dats P2
Well	Spots	Classification Results							Well	IFNy		IL-5		IFNy	1	2	3	4	5	6	7	8	9	10	11	12
A01	7	Class red spots:	4	Class blue spots:	0	Class purple:	3		A01	7		3		A	7	3	3	2	5	0	10	18	32	2	6	0
B01	15	Class red spots:	5	Class blue spots:	7	Class purple:	3		B01	8		10		B	8	5	4	16	30	0	13	12	12	2	1	7
C01	10	Class red spots:	6	Class blue spots:	2	Class purple:	2		C01	8		4		C	8	1	1	8	2	0	18	18	11	49	35	19
D01	3	Class red spots:	1	Class blue spots:	1	Class purple:	1		D01	2		2		D	2	4	5	0	0	0	18	16	12	0	0	0
E01	4	Class red spots:	3	Class blue spots:	0	Class purple:	1		E01	4		1		E	4	9	0	0	0	0	49	36	36	0	0	0
F01	7	Class red spots:	3	Class blue spots:	0	Class purple:	4		F01	7		4		F	7	6	0	9	7	5	16	26	20	0	0	0
G01	7	Class red spots:	5	Class blue spots:	1	Class purple:	1		G01	6		2		G	6	7	0	37	32	31	37	0	40	2	2	0
H01	15	Class red spots:	8	Class blue spots:	1	Class purple:	6		H01	14		7		H	14	7	0	138	89	0	232	229	131	220	0	0
A02	3	Class red spots:	1	Class blue spots:	0	Class purple:	2		A02	3		2
B02	14	Class red spots:	0	Class blue spots:	9	Class purple:	5		B02	5		14		IL-5	1	2	3	4	5	6	7	8	9	10	11	12
C02	2	Class red spots:	1	Class blue spots:	1	Class purple:	0		C02	1		1		A	3	2	2	2	3	0	11	14	9	1	1	0
D02	5	Class red spots:	3	Class blue spots:	1	Class purple:	1		D02	4		2		B	10	14	21	40	73	0	9	4	3	1	0	1
E02	10	Class red spots:	7	Class blue spots:	1	Class purple:	2		E02	9		3		C	4	1	4	3	4	0	11	3	1	339	270	227
F02	8	Class red spots:	1	Class blue spots:	2	Class purple:	5		F02	6		7		D	2	2	8	0	0	0	6	9	9	1	0	0
G02	8	Class red spots:	2	Class blue spots:	1	Class purple:	5		G02	7		6		E	1	3	0	0	0	0	20	15	18	0	0	1
H02	7	Class red spots:	6	Class blue spots:	0	Class purple:	1		H02	7		1		F	4	7	0	7	3	5	5	9	8	0	0	1
A03	5	Class red spots:	3	Class blue spots:	2	Class purple:	0		A03	3		2		G	2	6	0	75	50	45	21	0	27	3	2	0
B03	24	Class red spots:	3	Class blue spots:	20	Class purple:	1		B03	4		21		H	7	1	0	352	179	1	872	827	687	169	0	0
C03	5	Class red spots:	1	Class blue spots:	4	Class purple:	0		C03	1		4
D03	12	Class red spots:	4	Class blue spots:	7	Class purple:	1		D03	5		8
E03	0	Class red spots:	0	Class blue spots:	0	Class purple:	0		E03	0		0
F03	0	Class red spots:	0	Class blue spots:	0	Class purple:	0		F03	0		0
G03	0	Class red spots:	0	Class blue spots:	0	Class purple:	0		G03	0		0
H03	0	Class red spots:	0	Class blue spots:	0	Class purple:	0		H03	0		0
A04	2	Class red spots:	0	Class blue spots:	0	Class purple:	2		A04	2		2
B04	43	Class red spots:	3	Class blue spots:	27	Class purple:	13		B04	16		40
C04	8	Class red spots:	5	Class blue spots:	0	Class purple:	3		C04	8		3
D04	0	Class red spots:	0	Class blue spots:	0	Class purple:	0		D04	0		0
E04	0	Class red spots:	0	Class blue spots:	0	Class purple:	0		E04	0		0
F04	14	Class red spots:	7	Class blue spots:	5	Class purple:	2		F04	9		7
G04	83	Class red spots:	8	Class blue spots:	46	Class purple:	29		G04	37		75
H04	360	Class red spots:	8	Class blue spots:	222	Class purple:	130		H04	138		352
A05	6	Class red spots:	3	Class blue spots:	1	Class purple:	2		A05	5		3
B05	80	Class red spots:	7	Class blue spots:	50	Class purple:	23		B05	30		73
C05	5	Class red spots:	1	Class blue spots:	3	Class purple:	1		C05	2		4
D05	0	Class red spots:	0	Class blue spots:	0	Class purple:	0		D05	0		0
E05	0	Class red spots:	0	Class blue spots:	0	Class purple:	0		E05	0		0
F05	8	Class red spots:	5	Class blue spots:	1	Class purple:	2		F05	7		3
G05	60	Class red spots:	10	Class blue spots:	28	Class purple:	22		G05	32		50
H05	186	Class red spots:	7	Class blue spots:	97	Class purple:	82		H05	89		179
A06	0	Class red spots:	0	Class blue spots:	0	Class purple:	0		A06	0		0
B06	0	Class red spots:	0	Class blue spots:	0	Class purple:	0		B06	0		0
C06	0	Class red spots:	0	Class blue spots:	0	Class purple:	0		C06	0		0
D06	0	Class red spots:	0	Class blue spots:	0	Class purple:	0		D06	0		0
E06	0	Class red spots:	0	Class blue spots:	0	Class purple:	0		E06	0		0
F06	8	Class red spots:	3	Class blue spots:	3	Class purple:	2		F06	5		5
G06	55	Class red spots:	10	Class blue spots:	24	Class purple:	21		G06	31		45
H06	1	Class red spots:	0	Class blue spots:	1	Class purple:	0		H06	0		1
A07	16	Class red spots:	5	Class blue spots:	6	Class purple:	5		A07	10		11
B07	15	Class red spots:	6	Class blue spots:	2	Class purple:	7		B07	13		9
C07	19	Class red spots:	8	Class blue spots:	1	Class purple:	10		C07	18		11
D07	18	Class red spots:	12	Class blue spots:	0	Class purple:	6		D07	18		6
E07	53	Class red spots:	33	Class blue spots:	4	Class purple:	16		E07	49		20
F07	17	Class red spots:	12	Class blue spots:	1	Class purple:	4		F07	16		5
G07	44	Class red spots:	23	Class blue spots:	7	Class purple:	14		G07	37		21
H07	890	Class red spots:	18	Class blue spots:	658	Class purple:	214		H07	232		872
A08	22	Class red spots:	8	Class blue spots:	4	Class purple:	10		A08	18		14
B08	12	Class red spots:	8	Class blue spots:	0	Class purple:	4		B08	12		4
C08	19	Class red spots:	16	Class blue spots:	1	Class purple:	2		C08	18		3
D08	17	Class red spots:	8	Class blue spots:	1	Class purple:	8		D08	16		9
E08	36	Class red spots:	21	Class blue spots:	0	Class purple:	15		E08	36		15
F08	27	Class red spots:	18	Class blue spots:	1	Class purple:	8		F08	26		9
G08	0	Class red spots:	0	Class blue spots:	0	Class purple:	0		G08	0		0
H08	839	Class red spots:	12	Class blue spots:	610	Class purple:	217		H08	229		827
A09	33	Class red spots:	24	Class blue spots:	1	Class purple:	8		A09	32		9
B09	14	Class red spots:	11	Class blue spots:	2	Class purple:	1		B09	12		3
C09	11	Class red spots:	10	Class blue spots:	0	Class purple:	1		C09	11		1
D09	15	Class red spots:	6	Class blue spots:	3	Class purple:	6		D09	12		9
E09	39	Class red spots:	21	Class blue spots:	3	Class purple:	15		E09	36		18
F09	20	Class red spots:	12	Class blue spots:	0	Class purple:	8		F09	20		8
G09	44	Class red spots:	17	Class blue spots:	4	Class purple:	23		G09	40		27
H09	694	Class red spots:	7	Class blue spots:	563	Class purple:	124		H09	131		687
A10	2	Class red spots:	1	Class blue spots:	0	Class purple:	1		A10	2		1
B10	2	Class red spots:	1	Class blue spots:	0	Class purple:	1		B10	2		1
C10	344	Class red spots:	5	Class blue spots:	295	Class purple:	44		C10	49		339
D10	1	Class red spots:	0	Class blue spots:	1	Class purple:	0		D10	0		1
E10	0	Class red spots:	0	Class blue spots:	0	Class purple:	0		E10	0		0
F10	0	Class red spots:	0	Class blue spots:	0	Class purple:	0		F10	0		0
G10	3	Class red spots:	0	Class blue spots:	1	Class purple:	2		G10	2		3
H10	256	Class red spots:	87	Class blue spots:	36	Class purple:	133		H10	220		169
A11	6	Class red spots:	5	Class blue spots:	0	Class purple:	1		A11	6		1
B11	1	Class red spots:	1	Class blue spots:	0	Class purple:	0		B11	1		0
C11	270	Class red spots:	0	Class blue spots:	235	Class purple:	35		C11	35		270
D11	0	Class red spots:	0	Class blue spots:	0	Class purple:	0		D11	0		0
E11	0	Class red spots:	0	Class blue spots:	0	Class purple:	0		E11	0		0
F11	0	Class red spots:	0	Class blue spots:	0	Class purple:	0		F11	0		0
G11	3	Class red spots:	1	Class blue spots:	1	Class purple:	1		G11	2		2
H11	0	Class red spots:	0	Class blue spots:	0	Class purple:	0		H11	0		0
A12	0	Class red spots:	0	Class blue spots:	0	Class purple:	0		A12	0		0
B12	7	Class red spots:	6	Class blue spots:	0	Class purple:	1		B12	7		1
C12	228	Class red spots:	1	Class blue spots:	209	Class purple:	18		C12	19		227
D12	0	Class red spots:	0	Class blue spots:	0	Class purple:	0		D12	0		0
E12	1	Class red spots:	0	Class blue spots:	1	Class purple:	0		E12	0		1
F12	1	Class red spots:	0	Class blue spots:	1	Class purple:	0		F12	0		1
G12	0	Class red spots:	0	Class blue spots:	0	Class purple:	0		G12	0		0
H12	0	Class red spots:	0	Class blue spots:	0	Class purple:	0		H12	0		0

## Sheet: 10193
10193+ Pool	IFNg	Raw Data			Average	StDev	Mean/106	Square root	St Error	st E/10	t	p	SI	P1	P2	P3	Poisson		10193+ Pool	IL-5	Raw Data			Average	StDev	Mean/106	Square root	St Error	st E/10	t	p	SI	P1	P2	P3	Poisson
	IRR	20	18	15	17.6667	2.51661	0	6.33333	20.548	2.0548	0	0.5	1	0.319831	0.499894	0.769286	0.52967			IRR	9	7	3	6.33333	3.05505	0	9.33333	24.9444	2.49444	0	0.5	1	0.189017	0.447078	0.951354	0.52915
	Pool	51	51	42	48	5.19615	303.333	27	33.3333	3.33333	9.1	0.0016262	2.71698	8.31617e-11	8.31617e-11	6.10419e-07	2.03528e-07			Pool	23	26	23	24	1.73205	176.667	3	20.2759	2.02759	8.71315	0.0012891	3.78947	2.54377e-07	3.9902e-09	2.54377e-07	1.70915e-07
	PHA	201	154	167	174	24.2693	1563.33	589	140.87	14.087	11.0977	0.00371869	9.84906	0	0	0	0			PHA	295	294	296	295	1	2886.67	1	18.5592	1.85592	155.538	3.29976e-06	46.5789	0	0	0	0
	4091	5	7	11	7.66667	3.05505	-100	9.33333	22.8522	2.28522	-4.37595	0.00644996	0.433962	0.99989	0.998688	0.964253	0.987611			4091	1	3	3	2.33333	1.1547	-40	1.33333	18.8562	1.88562	-2.12132	0.0697175	0.368421	0.998224	0.951354	0.951354	0.966978
	4091	13	13	8	11.3333	2.88675	-63.3333	8.33333	22.1108	2.21108	-2.86436	0.0233675	0.641509	0.895372	0.895372	0.996423	0.929056			4091	8	3	2	4.33333	3.21455	-20	10.3333	25.6038	2.56038	-0.781133	0.239238	0.684211	0.303044	0.951354	0.986975	0.747125
	4091	19	18	27	21.3333	4.93288	36.6667	24.3333	31.9722	3.19722	1.14683	0.167627	1.20755	0.406588	0.499894	0.0231681	0.309883			4091	7	5	11	7.66667	3.05505	13.3333	9.33333	24.9444	2.49444	0.534522	0.310654	1.21053	0.447078	0.75709	0.0579572	0.420708
	4091	49	28	43	40	10.8167	223.333	117	64.1179	6.41179	3.48316	0.0316559	2.26415	6.93176e-10	0.0139709	2.47107e-07	0.00465706			4091	21	10	21	17.3333	6.35085	110	40.3333	40.6885	4.06885	2.70347	0.0384756	2.73684	3.31126e-06	0.108776	3.31126e-06	0.036261
	4091	14	19	23	18.6667	4.50925	10	20.3333	29.8142	2.98142	0.33541	0.379255	1.0566	0.839629	0.406588	0.126951	0.457723			4091	8	10	13	10.3333	2.51661	40	6.33333	22.8522	2.28522	1.75038	0.0787848	1.63158	0.303044	0.108776	0.013255	0.141692
	4091	7	16	18	13.6667	5.85947	-40	34.3333	36.8179	3.68179	-1.08643	0.182135	0.773585	0.998688	0.686438	0.499894	0.72834			4091	3	8	12	7.66667	4.50925	13.3333	20.3333	31.4466	3.14466	0.423999	0.348098	1.21053	0.951354	0.303044	0.0286976	0.427699
	4091	29	10	18	19	9.53939	13.3333	91	56.96	5.696	0.234082	0.417158	1.07547	0.00816793	0.981601	0.499894	0.496554			4091	8	7	7	7.33333	0.57735	10	0.333333	17.9505	1.79505	0.557086	0.315094	1.15789	0.303044	0.447078	0.447078	0.399067
	4091	14	32	17	21	9.64365	33.3333	93	57.5423	5.75423	0.579284	0.30736	1.18868	0.839629	0.00136455	0.594959	0.478651			4091	10	12	8	10	2	36.6667	4	21.0819	2.10819	1.73925	0.0841641	1.57895	0.108776	0.0286976	0.303044	0.146839
	4091	5	9	5	6.33333	2.3094	-113.333	5.33333	19.7203	1.97203	-5.74705	0.00232332	0.358491	0.99989	0.99142	0.99989	0.997067			4091	1	3	1	1.66667	1.1547	-46.6667	1.33333	18.8562	1.88562	-2.47487	0.0521235	0.263158	0.998224	0.951354	0.998224	0.982601
	4091	58	82	60	66.6667	13.3167	490	177.333	78.2446	7.82446	6.26241	0.0103484	3.77358	2.77556e-14	0	2.44249e-15	1.0066e-14			4091	131	147	77	118.333	36.6788	1120	1345.33	212.498	21.2498	5.27063	0.0165865	18.6842	0	0	0	0
	4091	8	10	6	8	2	-96.6667	4	18.5592	1.85592	-5.20855	0.00370854	0.45283	0.996423	0.981601	0.999586	0.992536			4091	4	6	3	4.33333	1.52753	-20	2.33333	19.7203	1.97203	-1.01419	0.193263	0.684211	0.876155	0.606273	0.951354	0.811261
	IFNy	1	2	3	4	5	6	7	8	9	10	11	12								IL-5	1	2	3	4	5	6
	A	5	7	11	5	9	5	0	5	4	6	2	4								A	1	3	3	1	3	1
	B	13	13	8	58	82	60	2	7	7	7	5	2								B	8	3	2	131	147	77
	C	19	18	27	8	10	6	2	1	0	0	0	0								C	7	5	11	4	6	3
	D	49	28	43	0	0	0	28	35	32	0	0	0								D	21	10	21	0	0	0
	E	14	19	23	0	0	0	4	3	7	0	0	0								E	8	10	13	0	0	1
	F	7	16	18	20	18	15	4	11	6	6	10	4								F	3	8	12	9	7	3
	G	29	10	18	51	51	42	3	3	5	23	9	23								G	8	7	7	23	26	23
	H	14	32	17	201	154	167	6	5	2	168	157	192								H	10	12	8	295	294	296
	IL-5	1	2	3	4	5	6	7	8	9	10	11	12
	A	1	3	3	1	3	1	0	4	1	3	1	1
	B	8	3	2	131	147	77	0	4	0	7	2	2
	C	7	5	11	4	6	3	2	1	0	0	0	0
	D	21	10	21	0	0	0	10	15	12	0	0	0
	E	8	10	13	0	0	1	2	3	4	0	0	0
	F	3	8	12	9	7	3	3	4	3	0	1	2
	G	8	7	7	23	26	23	1	2	2	6	4	8
	H	10	12	8	295	294	296	3	1	0	149	149	179

## Sheet: 10197
10197+ Pool	IFNg	Raw Data			Average	StDev	Mean/106	Square root	St Error	st E/10	t	p	SI	P1	P2	P3	Poisson		10197+ Pool	IL-5	Raw Data			Average	StDev	Mean/106	Square root	St Error	st E/10	t	p	SI	P1	P2	P3	Poisson
	IRR	6	10	4	6.66667	3.05505	0	9.33333	24.9444	2.49444	0	0.5	1	0.654715	0.137372	0.899116	0.563734			IRR	0	1	2	1	1	0	1	8.16497	0.816497	0	0.5	1	0.864665	0.864665	0.593994	0.774441
	Pool	23	9	23	18.3333	8.0829	116.667	65.3333	49.8888	4.98888	2.33854	0.0581535	2.75	6.04001e-07	0.228598	6.04001e-07	0.0761996			Pool	6	4	8	6	2	50	4	12.9099	1.29099	3.87298	0.0157811	6	0.0165636	0.142877	0.00109672	0.0535123
	PHA	168	157	192	172.333	17.8979	1656.67	320.333	104.828	10.4828	15.8037	0.00155919	25.85	0	0	0	0			PHA	149	149	179	159	17.3205	1580	300	100.167	10.0167	15.7737	0.00194213	159	0	0	0	0
	4091	0	5	4	3	2.64575	-36.6667	7	23.3333	2.33333	-1.57143	0.0963082	0.45	0.998727	0.794373	0.899116	0.897405			4091	0	4	1	1.66667	2.08167	6.66667	4.33333	13.3333	1.33333	0.5	0.326405	1.66667	0.864665	0.142877	0.864665	0.624069
	4091	2	7	7	5.33333	2.88675	-13.3333	8.33333	24.267	2.4267	-0.549442	0.306012	0.8	0.990243	0.499539	0.499539	0.663107			4091	0	4	0	1.33333	2.3094	3.33333	5.33333	14.5297	1.45297	0.229416	0.417336	1.33333	0.864665	0.142877	0.864665	0.624069
	4091	2	1	0	1	1	-56.6667	1	18.5592	1.85592	-3.05329	0.0363965	0.15	0.990243	0.998727	0.998727	0.995899			4091	2	1	0	1	1	0	1	8.16497	0.816497	0	0.5	1	0.593994	0.864665	0.864665	0.774441
	4091	28	35	32	31.6667	3.51188	250	12.3333	26.8742	2.68742	9.30261	0.000406366	4.75	6.34186e-10	1.04361e-14	1.40221e-12	2.11866e-10			4091	10	15	12	12.3333	2.51661	113.333	6.33333	15.6347	1.56347	7.24882	0.00422193	12.3333	4.64981e-05	3.87123e-09	1.36462e-06	1.59555e-05
	4091	4	3	7	4.66667	2.08167	-20	4.33333	21.3437	2.13437	-0.937043	0.20417	0.7	0.899116	0.961962	0.499539	0.786873			4091	2	3	4	3	1	20	1	8.16497	0.816497	2.44949	0.035242	3	0.593994	0.323324	0.142877	0.353398
	4091	4	11	6	7	3.60555	3.33333	13	27.2845	2.72845	0.122169	0.454404	1.05	0.899116	0.0765541	0.654715	0.543462			4091	3	4	3	3.33333	0.57735	23.3333	0.333333	6.66667	0.666667	3.5	0.0178263	3.33333	0.323324	0.142877	0.323324	0.263175
	4091	3	3	5	3.66667	1.1547	-30	1.33333	18.8562	1.88562	-1.59099	0.112515	0.55	0.961962	0.961962	0.794373	0.906099			4091	1	2	2	1.66667	0.57735	6.66667	0.333333	6.66667	0.666667	1	0.193404	1.66667	0.864665	0.593994	0.593994	0.684218
	4091	6	5	2	4.33333	2.08167	-23.3333	4.33333	21.3437	2.13437	-1.09322	0.171634	0.65	0.654715	0.794373	0.990243	0.81311			4091	3	1	0	1.33333	1.52753	3.33333	2.33333	10.5409	1.05409	0.316228	0.385013	1.33333	0.323324	0.864665	0.864665	0.684218
	4091	6	2	4	4	2	-26.6667	4	21.0819	2.10819	-1.26491	0.142314	0.6	0.654715	0.990243	0.899116	0.848025			4091	3	1	1	1.66667	1.1547	6.66667	1.33333	8.81917	0.881917	0.755929	0.246286	1.66667	0.323324	0.864665	0.864665	0.684218
	4091	7	5	2	4.66667	2.51661	-20	6.33333	22.8522	2.28522	-0.87519	0.216282	0.7	0.499539	0.794373	0.990243	0.761385			4091	7	2	2	3.66667	2.88675	26.6667	8.33333	17.6383	1.76383	1.51186	0.123083	3.66667	0.00453381	0.593994	0.593994	0.397507
	IFNy	1	2	3	4	5	6	7	8	9	10	11	12								IL-5	1	2	3	4	5	6	7	8	9	10	11	12
	A	5	7	11	5	9	5	0	5	4	6	2	4								A	1	3	3	1	3	1	0	4	1	3	1	1
	B	13	13	8	58	82	60	2	7	7	7	5	2								B	8	3	2	131	147	77	0	4	0	7	2	2
	C	19	18	27	8	10	6	2	1	0	0	0	0								C	7	5	11	4	6	3	2	1	0	0	0	0
	D	49	28	43	0	0	0	28	35	32	0	0	0								D	21	10	21	0	0	0	10	15	12	0	0	0
	E	14	19	23	0	0	0	4	3	7	0	0	0								E	8	10	13	0	0	1	2	3	4	0	0	0
	F	7	16	18	20	18	15	4	11	6	6	10	4								F	3	8	12	9	7	3	3	4	3	0	1	2
	G	29	10	18	51	51	42	3	3	5	23	9	23								G	8	7	7	23	26	23	1	2	2	6	4	8
	H	14	32	17	201	154	167	6	5	2	168	157	192								H	10	12	8	295	294	296	3	1	0	149	149	179
	IL-5	1	2	3	4	5	6	7	8	9	10	11	12
	A	1	3	3	1	3	1	0	4	1	3	1	1
	B	8	3	2	131	147	77	0	4	0	7	2	2
	C	7	5	11	4	6	3	2	1	0	0	0	0
	D	21	10	21	0	0	0	10	15	12	0	0	0
	E	8	10	13	0	0	1	2	3	4	0	0	0
	F	3	8	12	9	7	3	3	4	3	0	1	2
	G	8	7	7	23	26	23	1	2	2	6	4	8
	H	10	12	8	295	294	296	3	1	0	149	149	179

## Sheet: 10198
10198+ Pool	IFNg	Raw Data			Average	StDev	Mean/106	Square root	St Error	st E/10	t	p	SI	P1	P2	P3	Poisson		10198+ Pool	IL-5	Raw Data			Average	StDev	Mean/106	Square root	St Error	st E/10	t	p	SI	P1	P2	P3	Poisson
	IRR	9	7	5	7	2	0	4	16.3299	1.63299	0	0.5	1	0.270909	0.550289	0.827008	0.549402			IRR	7	3	5	5	2	0	4	16.3299	1.63299	0	0.5	1	0.237817	0.875348	0.559507	0.557557
	Pool	37	32	31	33.3333	3.21455	263.333	10.3333	21.8581	2.18581	12.0474	0.000357791	4.7619	0	4.8479e-12	2.23446e-11	9.06416e-12			Pool	75	50	45	56.6667	16.0728	516.667	258.333	93.5117	9.35117	5.52515	0.0145893	11.3333	0	0	0	0
	PHA	138	89	0	75.6667	69.9595	686.667	4894.33	404.076	40.4076	1.69935	0.115576	10.8095	0	0	0.999088	0.333029			PHA	352	179	1	177.333	175.506	1723.33	30802.3	1013.35	101.335	1.70063	0.115542	35.4667	0	0	0.993262	0.331087
	4091	7	3	3	4.33333	2.3094	-26.6667	5.33333	17.6383	1.76383	-1.51186	0.103263	0.619048	0.550289	0.970364	0.970364	0.830339			4091	3	2	2	2.33333	0.57735	-26.6667	0.333333	12.0185	1.20185	-2.2188	0.0692301	0.466667	0.875348	0.959572	0.959572	0.931498
	4091	8	5	4	5.66667	2.08167	-13.3333	4.33333	16.6667	1.66667	-0.8	0.234297	0.809524	0.401286	0.827008	0.918235	0.71551			4091	10	14	21	15	5.56776	100	31	34.1565	3.41565	2.9277	0.0380187	3	0.0318281	0.00069799	8.10925e-08	0.010842
	4091	8	1	1	3.33333	4.04145	-36.6667	16.3333	26.0342	2.60342	-1.40841	0.127986	0.47619	0.401286	0.999088	0.999088	0.799821			4091	4	1	4	3	1.73205	-20	3	15.2753	1.52753	-1.30931	0.13095	0.6	0.734974	0.993262	0.734974	0.82107
	4091	2	4	5	3.66667	1.52753	-33.3333	2.33333	14.5297	1.45297	-2.29416	0.0440312	0.52381	0.992705	0.918235	0.827008	0.912649			4091	2	2	8	4	3.4641	-10	12	23.094	2.3094	-0.433013	0.346273	0.8	0.959572	0.959572	0.133372	0.684172
	4091	4	9	N/A	6.5	3.53553	-5	12.5	23.4521	2.34521	-0.213201	0.439069	0.928571	0.918235	0.270909	#VALUE!	#VALUE!			4091	1	3	N/A	2	1.41421	-30	2	14.1421	1.41421	-2.12132	0.0740139	0.4	0.993262	0.875348	#VALUE!	#VALUE!
	4091	7	6	N/A	6.5	0.707107	-5	0.5	12.2474	1.22474	-0.408248	0.360531	0.928571	0.550289	0.699292	#VALUE!	#VALUE!			4091	4	7	N/A	5.5	2.12132	5	4.5	16.8325	1.68325	0.297044	0.407395	1.1	0.734974	0.237817	#VALUE!	#VALUE!
	4091	6	7	N/A	6.5	0.707107	-5	0.5	12.2474	1.22474	-0.408248	0.360531	0.928571	0.699292	0.550289	#VALUE!	#VALUE!			4091	2	6	N/A	4	2.82843	-10	8	20	2	-0.5	0.35702	0.8	0.959572	0.384039	#VALUE!	#VALUE!
	4091	14	7	N/A	10.5	4.94975	35	24.5	30.8221	3.08221	1.13555	0.246056	1.5	0.0128114	0.550289	#VALUE!	#VALUE!			4091	7	1	N/A	4	4.24264	-10	18	27.0801	2.70801	-0.369274	0.399056	0.8	0.237817	0.993262	#VALUE!	#VALUE!
	4091.01	2	5	N/A	3.5	2.12132	-35	4.5	16.8325	1.68325	-2.07931	0.0981873	0.5	0.992705	0.827008	#VALUE!	#VALUE!			4091.01	2	3	N/A	2.5	0.707107	-25	0.5	12.2474	1.22474	-2.04124	0.0768473	0.5	0.959572	0.875348	#VALUE!	#VALUE!
	4091.01	16	30	N/A	23	9.89949	160	98	58.3095	5.83095	2.74398	0.12763	3.28571	0.00240658	9.98299e-11	#VALUE!	#VALUE!			4091.01	40	73	N/A	56.5	23.3345	515	544.5	135.216	13.5216	3.80872	0.0979452	11.3	0	0	#VALUE!	#VALUE!
	4091.01	8	2	N/A	5	4.24264	-20	18	27.0801	2.70801	-0.738549	0.312406	0.714286	0.401286	0.992705	#VALUE!	#VALUE!			4091.01	3	4	N/A	3.5	0.707107	-15	0.5	12.2474	1.22474	-1.22474	0.16473	0.7	0.875348	0.734974	#VALUE!	#VALUE!
	IFNy	1	2	3	4	5	6	7	8	9	10	11	12								IL-5	1	2	3	4	5	6
	A	7	3	3	2	5	0	10	18	32	2	6	0								A	3	2	2	2	3	0
	B	8	5	4	16	30	0	13	12	12	2	1	7								B	10	14	21	40	73	0
	C	8	1	1	8	2	0	18	18	11	49	35	19								C	4	1	4	3	4	0
	D	2	4	5	0	0	0	18	16	12	0	0	0								D	2	2	8	0	0	0
	E	4	9	0	0	0	0	49	36	36	0	0	0								E	1	3	0	0	0	0
	F	7	6	0	9	7	5	16	26	20	0	0	0								F	4	7	0	7	3	5
	G	6	7	0	37	32	31	37	0	40	2	2	0								G	2	6	0	75	50	45
	H	14	7	0	138	89	0	232	229	131	220	0	0								H	7	1	0	352	179	1
	IL-5	1	2	3	4	5	6	7	8	9	10	11	12
	A	3	2	2	2	3	0	11	14	9	1	1	0
	B	10	14	21	40	73	0	9	4	3	1	0	1
	C	4	1	4	3	4	0	11	3	1	339	270	227
	D	2	2	8	0	0	0	6	9	9	1	0	0
	E	1	3	0	0	0	0	20	15	18	0	0	1
	F	4	7	0	7	3	5	5	9	8	0	0	1
	G	2	6	0	75	50	45	21	0	27	3	2	0
	H	7	1	0	352	179	1	872	827	687	169	0	0

## Sheet: 10203
10203+ Pool	IFNg	Raw Data			Average	StDev	Mean/106	Square root	St Error	st E/10	t	p	SI	P1	P2	P3	Poisson		10203+ Pool	IL-5	Raw Data			Average	StDev	Mean/106	Square root	St Error	st E/10	t	p	SI	P1	P2	P3	Poisson
	IRR	16	26	20	20.6667	5.03322	0	25.3333	41.0961	4.10961	0	0.5	1	0.87512	0.144378	0.587791	0.535763			IRR	5	9	8	7.33333	2.08167	0	4.33333	16.9967	1.69967	0	0.5	1	0.855305	0.315287	0.450826	0.540472
	Pool	37	0	40	25.6667	22.2785	50	496.333	131.867	13.1867	0.37917	0.369009	1.24194	0.000755776	1	0.000104464	0.33362			Pool	21	0	27	16	14.1774	86.6667	201	82.7312	8.27312	1.04757	0.200436	2.18182	2.81819e-05	0.999347	1.86823e-08	0.333125
	PHA	232	229	131	197.333	57.4659	1766.67	3302.33	333.05	33.305	5.30451	0.0163323	9.54839	0	0	0	0			PHA	872	827	687	795.333	96.4797	7880	9308.33	557.155	55.7155	14.1433	0.00247177	108.455	0	0	0	0
	MT-ND3 Minipool	10	18	32	20	11.1355	-6.66667	124	70.5534	7.05534	-0.0944911	0.465551	0.967742	0.996625	0.751013	0.0124	0.586679			MT-ND3 Minipool	11	14	9	11.3333	2.51661	40	6.33333	18.8562	1.88562	2.12132	0.0518084	1.54545	0.123858	0.0182577	0.315287	0.152468
	CDKN2A Minipool	13	12	12	12.3333	0.57735	-83.3333	0.333333	29.2499	2.92499	-2.84901	0.0506282	0.596774	0.971281	0.984693	0.984693	0.980222			CDKN2A Minipool	9	4	3	5.33333	3.21455	-20	10.3333	22.1108	2.21108	-0.904534	0.212378	0.727273	0.315287	0.93404	0.976986	0.742104
	FAM178B Minipool	18	18	11	15.6667	4.04145	-50	16.3333	37.2678	3.72678	-1.34164	0.12694	0.758065	0.751013	0.751013	0.99248	0.831502			FAM178B Minipool	11	3	1	5	5.2915	-23.3333	28	32.8295	3.28295	-0.710742	0.267778	0.681818	0.123858	0.976986	0.999347	0.700064
	FAT1 Minipool	18	16	12	15.3333	3.05505	-53.3333	9.33333	33.9935	3.39935	-1.56893	0.103263	0.741935	0.751013	0.87512	0.984693	0.870275			FAT1 Minipool	6	9	9	8	1.73205	6.66667	3	15.6347	1.56347	0.426401	0.346224	1.09091	0.739826	0.315287	0.315287	0.4568
	XKR9 Minipool	49	36	36	40.3333	7.50555	196.667	56.3333	52.1749	5.21749	3.76937	0.0124906	1.95161	8.24899e-08	0.00139225	0.00139225	0.000928195			XKR9 Minipool	20	15	18	17.6667	2.51661	103.333	6.33333	18.8562	1.88562	5.48008	0.00298236	2.40909	8.25166e-05	0.00850811	0.000614638	0.00306842
	IFNy	1	2	3	4	5	6	7	8	9	10	11	12								7	8	9
	A	7	3	3	2	5	0	10	18	32	2	6	0								11	14	9
	B	8	5	4	16	30	0	13	12	12	2	1	7								9	4	3
	C	8	1	1	8	2	0	18	18	11	49	35	19								11	3	1
	D	2	4	5	0	0	0	18	16	12	0	0	0								6	9	9
	E	4	9	0	0	0	0	49	36	36	0	0	0								20	15	18
	F	7	6	0	9	7	5	16	26	20	0	0	0								5	9	8
	G	6	7	0	37	32	31	37	0	40	2	2	0								21	0	27
	H	14	7	0	138	89	0	232	229	131	220	0	0								872	827	687
	IL-5	1	2	3	4	5	6	7	8	9	10	11	12
	A	3	2	2	2	3	0	11	14	9	1	1	0
	B	10	14	21	40	73	0	9	4	3	1	0	1
	C	4	1	4	3	4	0	11	3	1	339	270	227
	D	2	2	8	0	0	0	6	9	9	1	0	0
	E	1	3	0	0	0	0	20	15	18	0	0	1
	F	4	7	0	7	3	5	5	9	8	0	0	1
	G	2	6	0	75	50	45	21	0	27	3	2	0
	H	7	1	0	352	179	1	872	827	687	169	0	0

## Sheet: 10023
10023+ Pool	IFNg	Raw Data			Average	StDev	Mean/106	Square root	St Error	st E/10	t	p	SI	P1	P2	P3	Poisson		10023+ Pool	IL-5	Raw Data			Average	StDev	Mean/106	Square root	St Error	st E/10	t	p	SI	P1	P2	P3	Poisson
	IRR	2	6	0	2.66667	3.05505	0	9.33333	24.9444	2.49444	0	0.5	1	0.745227	0.054091	0.930517	0.576612			IRR	1	1	0	0.666667	0.57735	0	0.333333	4.71405	0.471405	0	0.5	1	0.864665	0.864665	0.864665	0.864665
	Pool	2	1	7	3.33333	3.21455	6.66667	10.3333	25.6038	2.56038	0.260378	0.403729	1.25	0.745227	0.930517	0.0193885	0.565044			Pool	1	0	1	0.666667	0.57735	0	0.333333	4.71405	0.471405	0	0.5	1	0.864665	0.864665	0.864665	0.864665
	PHA	49	35	19	34.3333	15.0111	316.667	225.333	88.4433	8.84433	3.58045	0.0310573	12.875	0	0	8.16329e-11	2.7211e-11			PHA	339	270	227	278.667	56.5007	2780	3192.33	326.224	32.6224	8.52175	0.00674185	418	0	0	0	0
	IFNy	1	2	3	4	5	6	7	8	9	10	11	12
	A	7	3	3	2	5	0	10	18	32	2	6	0
	B	8	5	4	16	30	0	13	12	12	2	1	7
	C	8	1	1	8	2	0	18	18	11	49	35	19
	D	2	4	5	0	0	0	18	16	12	0	0	0
	E	4	9	0	0	0	0	49	36	36	0	0	0
	F	7	6	0	9	7	5	16	26	20	0	0	0
	G	6	7	0	37	32	31	37	0	40	2	2	0
	H	14	7	0	138	89	0	232	229	131	220	0	0
	IL-5	1	2	3	4	5	6	7	8	9	10	11	12
	A	3	2	2	2	3	0	11	14	9	1	1	0
	B	10	14	21	40	73	0	9	4	3	1	0	1
	C	4	1	4	3	4	0	11	3	1	339	270	227
	D	2	2	8	0	0	0	6	9	9	1	0	0
	E	1	3	0	0	0	0	20	15	18	0	0	1
	F	4	7	0	7	3	5	5	9	8	0	0	1
	G	2	6	0	75	50	45	21	0	27	3	2	0
	H	7	1	0	352	179	1	872	827	687	169	0	0

## Sheet: 10179
10179+ Pool	IFNg	Raw Data			Average	StDev	Mean/106	Square root	St Error	st E/10	t	p	SI	P1	P2	P3	Poisson		10179+ Pool	IL-5	Raw Data			Average	StDev	Mean/106	Square root	St Error	st E/10	t	p	SI	P1	P2	P3	Poisson
	IRR	0	1	N/A	0.5	0.707107	0	0.5	5.7735	0.57735	0	0.5	1	0.864665	0.864665	#VALUE!	#VALUE!			IRR	0	0	N/A	0	0	0	0	0	0	#DIV/0!	#DIV/0!	#DIV/0!	0.864665	0.864665	#VALUE!	#VALUE!
	Pool	2	2	N/A	2	0	15	0	4.08248	0.408248	3.67423	0.102416	4	0.593994	0.593994	#VALUE!	#VALUE!			Pool	3	2	N/A	2.5	0.707107	25	0.5	4.08248	0.408248	6.12372	0.062833	#DIV/0!	0.323324	0.593994	#VALUE!	#VALUE!
	PHA	220	N/A	N/A	220	#DIV/0!	2195	#DIV/0!	#DIV/0!	#DIV/0!	#DIV/0!	#DIV/0!	440	0	#VALUE!	#VALUE!	#VALUE!			PHA	169	N/A	N/A	169	#DIV/0!	1690	#DIV/0!	#DIV/0!	#DIV/0!	#DIV/0!	#DIV/0!	#DIV/0!	0	#VALUE!	#VALUE!	#VALUE!
	IFNy	1	2	3	4	5	6	7	8	9	10	11	12
	A	7	3	3	2	5	0	10	18	32	2	6	0
	B	8	5	4	16	30	0	13	12	12	2	1	7
	C	8	1	1	8	2	0	18	18	11	49	35	19
	D	2	4	5	0	0	0	18	16	12	0	0	0
	E	4	9	0	0	0	0	49	36	36	0	0	0
	F	7	6	0	9	7	5	16	26	20	0	0	0
	G	6	7	0	37	32	31	37	0	40	2	2	0
	H	14	7	0	138	89	0	232	229	131	220	0	0
	IL-5	1	2	3	4	5	6	7	8	9	10	11	12
	A	3	2	2	2	3	0	11	14	9	1	1	0
	B	10	14	21	40	73	0	9	4	3	1	0	1
	C	4	1	4	3	4	0	11	3	1	339	270	227
	D	2	2	8	0	0	0	6	9	9	1	0	0
	E	1	3	0	0	0	0	20	15	18	0	0	1
	F	4	7	0	7	3	5	5	9	8	0	0	1
	G	2	6	0	75	50	45	21	0	27	3	2	0
	H	7	1	0	352	179	1	872	827	687	169	0	0

## Sheet: Sheet9
gene_name	mutation_position_in_peptide	Series Number				10193	IFNg	IL-5		10193	IFNg	IL-5
'CD24	6	4091	'CD24 -6			Pool	303.333	176.667		Pool	303.333	176.667
'CD24	15	4091	'CD24 -15			PHA	1563	2877		PHA	1563	2877
'GPC1	6	4091	'GPC1 -6			4091	-100	-40		'APOBEC3F -6	1	1
'GPC1	15	4091	'GPC1 -15			4091	-63.3333	-20		'APOBEC3F -15	1	1
'ECM1	6	4091	'ECM1 -6			4091	36.6667	13.3333		'IL13RA1 -6	36.6667	13.3333
'ECM1	15	4091	'ECM1 -15			4091	223.333	110		'IL13RA1 -15	223.333	110
'A4GALT	6	4091	'A4GALT -6			4091	10	40		'HSF1 -6	10	40
'A4GALT	15	4091	'A4GALT -15			4091	-40	13.3333		'HSF1 -15	1	13.3333
'SRPX	6	4091	'SRPX -6			4091	13.3333	10		'HSF1 -15	13.3333	10
'SRPX	15	4091	'SRPX -15			4091	33.3333	36.6667		'CR1 -6	33.3333	36.6667
'KIAA0368	6	4091	'KIAA0368 -6			4091	-113.333	-46.6667		'CR1 -15	1	1
'KIAA0368	15	4091	'KIAA0368 -15			4091	490	1120		'FCGR3B -6	490	1120
'MCC	6	4091	'MCC -6			4091	-96.6667	-20		'FCGR3B -15	1	1
'MCC	15	4091	'MCC -15
'TP53	6	4091	'TP53 -6			10197	IFNg	IL-5		10197	IFNg	IL-5
'TP53	15	4091	'TP53 -15			Pool	116.667	50		Pool	116.667	50
'ADCK2	6	4091	'ADCK2 -6			PHA	1656.67	1580		PHA	1656.67	1580
'ADCK2	15	4091	'ADCK2 -15			4091	-36.6667	6.66667		'AKAP11 -6	1	6.66667
'ALAS1	6	4091	'ALAS1 -6			4091	-13.3333	3.33333		'AKAP11 -15	1	3.33333
'ALAS1	15	4091	'ALAS1 -15			4091	-56.6667	0		'SLC7A5 -6	1	1
'APOBEC3F	6	4091	'APOBEC3F -6			4091	250	113.333		'SLC7A5 -15	250	113.333
'APOBEC3F	15	4091	'APOBEC3F -15			4091	-20	20		'ACLY -6	1	20
'IL13RA1	6	4091	'IL13RA1 -6			4091	3.33333	23.3333		'ACLY -15	3.33333	23.3333
'IL13RA1	15	4091	'IL13RA1 -15			4091	-30	6.66667		'DDX60 -6	1	6.66667
'HSF1	6	4091	'HSF1 -6			4091	-23.3333	3.33333		'DDX60 -15	1	3.33333
'HSF1	15	4091	'HSF1 -15			4091	-26.6667	6.66667		'MORC3 -6	1	6.66667
'HSF1	15	4091	'HSF1 -15			4091	-20	26.6667		'MORC3 -15	1	26.6667
'CR1	6	4091	'CR1 -6
'CR1	15	4091	'CR1 -15			10198	IFNg	IL-5		10198	IFNg	IL-5
'FCGR3B	6	4091	'FCGR3B -6			Pool	263.333	516.667		Pool	263.333	516.667
'FCGR3B	15	4091	'FCGR3B -15			PHA	686.667	1723.33		PHA	686.667	1723.33
'AKAP11	6	4091	'AKAP11 -6			4091	-26.6667	-26.6667		'PRDM13 -6	1	1
'AKAP11	15	4091	'AKAP11 -15			4091	-13.3333	100		'PRDM13 -15	1	100
'SLC7A5	6	4091	'SLC7A5 -6			4091	-36.6667	-20		'TAF1 -6	1	1
'SLC7A5	15	4091	'SLC7A5 -15			4091	-33.3333	-10		'TAF1 -15	1	1
'ACLY	6	4091	'ACLY -6			4091	-5	-30		'HTT -6	1	1
'ACLY	15	4091	'ACLY -15			4091	-5	5		'HTT -15	1	5
'DDX60	6	4091	'DDX60 -6			4091	-5	-10		'ZMYND8 -6	1	1
'DDX60	15	4091	'DDX60 -15			4091	35	-10		'ZMYND8 -15	35	1
'MORC3	6	4091	'MORC3 -6			4091.01	-35	-25		'ZMYND8 -16	1	1
'MORC3	15	4091	'MORC3 -15			4091.01	160	515		'ABCE1 -6	160	515
'PRDM13	6	4091	'PRDM13 -6			4091.01	-20	-15		'ABCE1 -15	1	1
'PRDM13	15	4091	'PRDM13 -15
'TAF1	6	4091	'TAF1 -6			10203	IFNg	IL-5		10203	IFNg	IL-5
'TAF1	15	4091	'TAF1 -15			Pool	50	86.6667		Pool	50	86.6667
'HTT	6	4091	'HTT -6			PHA	1766.67	7880		PHA	1766.67	7880
'HTT	15	4091	'HTT -15			MT-ND3 Minipool	-6.66667	40		MT-ND3 Minipool	1	40
'ZMYND8	6	4091	'ZMYND8 -6			CDKN2A Minipool	-83.3333	-20		CDKN2A Minipool	1	1
'ZMYND8	15	4091	'ZMYND8 -15			FAM178B Minipool	-50	-23.3333		FAM178B Minipool	1	1
'ZMYND8	16	4091	'ZMYND8 -16			FAT1 Minipool	-53.3333	6.66667		FAT1 Minipool	1	6.66667
'ABCE1	6	4091.01	'ABCE1 -6			XKR9 Minipool	196.667	103.333		XKR9 Minipool	196.667	103.333
'ABCE1	15	4091.01	'ABCE1 -15
'MT-ND3	6	4091.01	'MT-ND3 -6			10023	IFNg	IL-5		10023	IFNg	IL-5
'MT-ND3	15	4091.01	'MT-ND3 -15			Pool	6.66667	0		Pool	6.66667	1
'CDKN2A	6	4091.01	'CDKN2A -6			PHA	316.667	2780		PHA	316.667	2780
'CDKN2A	15	4091.01	'CDKN2A -15
'FAM178B	6	4091.01	'FAM178B -6			10179	IFNg	IL-5		10179	IFNg	IL-5
'FAM178B	15	4091.01	'FAM178B -15			Pool	15	25		Pool	15	25
'FAT1	6	4091.01	'FAT1 -6			PHA	2195	1690		PHA	2195	1690
'FAT1	15	4091.01	'FAT1 -15
'XKR9	6	4091.01	'XKR9 -6
'XKR9	15	4091.01	'XKR9 -15
