# Supplementary material for: Comparative performance analysis of neoepitope prediction algorithms in head and neck cancer
Source: Front Immunol. 2025 Mar 4;16:1494453. doi: 10.3389/fimmu.2025.1494453 (PMC11914794; doi:10.3389/fimmu.2025.1494453)
Supplement: Supplementary file 1 [file DataSheet1.zip › Supplementary Information/11066.xlsx]

## Sheet: Plate 1
	FITC-IFNg						Cy5-IL-5
peptide/pool	SFC/Well/1 x 105			Average	StDev	SFC/106	SFC/Well/1 x 105			Average	StDev	SFC/106		11066
Pool 1	0	0	3	1	1.73205	10	0	0	0	0	0	0		1	2	3	4	5	6		8	9	10	11	12
11088 Pool 1	0	0	0	0	0	0	0	1	0	0.333333	0.57735	3.33333	A	Pool 1			Pool 3			P1 + P2
DMSO	0	0	0	0	0	0	0	0	0	0	0	0	B	11088 Pool 1			11088 Pool 3			P3 + P4
PHA	22	23	0	22.5	13	225	0	30	1	10.3333	17.0392	103.333	C	DMSO			DMSO			P5 + P6
Pool 2	0	2	0	0.666667	1.1547	6.66667	0	0	0	0	0	0	D	PHA	X	X	PHA			P7 + P8
11088 Pool 2	0	0	0	0	0	0	0	0	0	0	0	0	E	Pool 2			Pool 4			P9 + P10
DMSO	0	0	0	0	0	0	0	0	0	0	0	0	F	11088 Pool 2			11088 Pool 4	X	X
PHA	61	38	16	38.3333	22.5019	383.333	28	35	23	28.6667	6.02771	286.667	G	DMSO	X	X	DMSO	X	X		X	X
Pool 3	1	1	0	0.666667	0.57735	6.66667	0	0	0	0	0	0	H	PHA			PHA
11088 Pool 3	0	1	1	0.666667	0.57735	6.66667	0	0	0	0	0	0
DMSO	0	0	0	0	0	0	0	0	0	0	0	0
PHA	99	0	0	33	57.1577	330	40	0	0	13.3333	23.094	133.333
Pool 4	0	1	0	0.333333	0.57735	3.33333	0	0	1	0.333333	0.57735	-6.66667	Plate 1
11088 Pool 4	0	0	0	0	0	0	0	1	0	0.333333	0.57735	-6.66667	Ifng 490
DMSO	0	0	0	0	0	0	1	2	0	1	1	0
PHA	31	22	1	18	15.3948	180	105	84	0	63	55.5608	620		0	0	3	1	1	0
														0	0	0	0	1	1
														0	0	0	0	0	0
														22	23	0	99	0	0
														0	2	0	0	1	0
														0	0	0	0	0	0
														0	0	0	0	0	0
														61	38	16	31	22	1
													IL-5 640
														0	0	0	0	0	0
														0	1	0	0	0	0
														0	0	0	0	0	0
														0	30	1	40	0	0
														0	0	0	0	0	1
														0	0	0	0	1	0
														0	0	0	1	2	0
														28	35	23	105	84	0

## Sheet: analysis
	11095 Pool 1	11095 Pool 2	11095 Pool 3	11095 Pool 4	11095 Pool 1	11095 Pool 2	11095 Pool 3	11095 Pool 4
	IL-5				IFNg
Pool	0	-6.66667	1516.67	26.6667	-30	-3.33333	2320	353.333
11088 Pool	10	43.3333	0	-5	-23.3333	3.33333	-6.66667	36.6667
DMSO	0	0	0	0	0	0	0	0
PHA	12890	11370	9176.67	12530	17270	17313.3	16410	15176.7
P1+P2				23.3333				36.6667
P3+P4				6.66667				-6.66667
P5+P6				-16.6667				0
P7+P8				50				766.667
P9+P10				-13.3333				0
