# Supplementary material for: Comparative performance analysis of neoepitope prediction algorithms in head and neck cancer
Source: Front Immunol. 2025 Mar 4;16:1494453. doi: 10.3389/fimmu.2025.1494453 (PMC11914794; doi:10.3389/fimmu.2025.1494453)
Supplement: Supplementary file 1 [file DataSheet1.zip › Supplementary Information/compiled_cohort2_fluorospotdata.xlsx]

## Sheet: IFNg
IFNg
10023				10179				10193
	average SFC	n=			average SFC	n=			average SFC	n=
Pool 4	7	1		Pool 4	15	1		Pool 4	303	1
IRR	0			IRR	0			IRR	0
PHA	317			PHA	2195			PHA	1563
								Peptide 1	0		'APOBEC3F
								Peptide 2	0		'APOBEC3F
								Peptide 3	37		'IL13RA1
								Peptide 4	223		'IL13RA1
								Peptide 5	10		'HSF1
								Peptide 6	0		'HSF1
								Peptide 7	13		'HSF1
								Peptide 8	33		'CR1
								Peptide 9	0		'CR1
								Peptide 10	490		'FCGR3B
								Peptide 11	0		'FCGR3B
10197				10198				10203
	average SFC	n=			average SFC	n=			average SFC	n=
Pool 4	117	1		Pool 4	263	1		Pool 4	385	1
IRR	0			IRR	0			IRR	0
PHA	1657			PHA	687			PHA	1767
Peptide 1	0		'AKAP11	Peptide 1	0		'PRDM13	MT-ND3	0
Peptide 2	0		'AKAP11	Peptide 2	0		'PRDM13	CDKN2A	0
Peptide 3	0		'SLC7A5	Peptide 3	0		'TAF1	FAM178B	0
Peptide 4	250		'SLC7A5	Peptide 4	0		'TAF1	FAT1	0
Peptide 5	0		'ACLY	Peptide 5	0		'HTT	XKR9	197
Peptide 6	3		'ACLY	Peptide 6	0		'HTT
Peptide 7	0		'DDX60	Peptide 7	0		'ZMYND8
Peptide 8	0		'DDX60	Peptide 8	35		'ZMYND8
Peptide 9	0		'MORC3	Peptide 9	0		'ZMYND8
Peptide 10	0		'MORC3	Peptide 10	160		'ABCE1
				Peptide 11	0		'ABCE1

## Sheet: IL5
IL5
10023				10179				10193
	average SFC	n=			average SFC	n=			average SFC	n=
Pool 4	0	1		Pool 4	25	1		Pool 4	177	1
IRR	0			IRR	0			IRR	0
PHA	2780			PHA	1690			PHA	2886
								Peptide 1	0		'APOBEC3F
								Peptide 2	0		'APOBEC3F
								Peptide 3	13		'IL13RA1
								Peptide 4	110		'IL13RA1
								Peptide 5	40		'HSF1
								Peptide 6	13		'HSF1
								Peptide 7	10		'HSF1
								Peptide 8	37		'CR1
								Peptide 9	0		'CR1
								Peptide 10	1120		'FCGR3B
								Peptide 11	0		'FCGR3B
10197				10198				10203
	average SFC	n=			average SFC	n=			average SFC	n=
Pool 4	50	1		Pool 4	517	1		Pool 4	167	1
IRR	0			IRR	0			IRR	0
PHA	1580			PHA	1723			PHA	7880
Peptide 1	7		'AKAP11	Peptide 1	0		'PRDM13	MT-ND3	40
Peptide 2	3		'AKAP11	Peptide 2	100		'PRDM13	CDKN2A	0
Peptide 3	0		'SLC7A5	Peptide 3	0		'TAF1	FAM178B	0
Peptide 4	113		'SLC7A5	Peptide 4	0		'TAF1	FAT1	7
Peptide 5	20		'ACLY	Peptide 5	0		'HTT	XKR9	103
Peptide 6	23		'ACLY	Peptide 6	5		'HTT
Peptide 7	7		'DDX60	Peptide 7	0		'ZMYND8
Peptide 8	3		'DDX60	Peptide 8	0		'ZMYND8
Peptide 9	7		'MORC3	Peptide 9	0		'ZMYND8
Peptide 10	27		'MORC3	Peptide 10	515		'ABCE1
				Peptide 11	0		'ABCE1
