# Supplementary material for: Comparative performance analysis of neoepitope prediction algorithms in head and neck cancer
Source: Front Immunol. 2025 Mar 4;16:1494453. doi: 10.3389/fimmu.2025.1494453 (PMC11914794; doi:10.3389/fimmu.2025.1494453)
Supplement: Supplementary file 1 [file DataSheet1.zip › Supplementary Information/compiled_cohort1_fluorospotdata.xlsx]

## Sheet: IFNg
IFNg	all values are SFC/10^6 PBMC
n represents number of biological replicates, x indicates stimuli was not able to be tested due to low cell count
Donor 11047				Donor 10936				Donor 11094				Donor 11098
	average SFC	n=			average SFC	n=			average SFC	n=			average SFC	n=
Pool 1	10	1		Pool 1	0	1		Pool 1	0	1		Pool 1	16.7	1
DMSO	0			DMSO	0			DMSO	50			DMSO	3
PHA	4870			PHA	620			PHA	xx	xx		PHA	11826
Pool 2	xx	xx		Pool 2	xx	xx		Pool 2	40	1		Pool 2	xx	xx
DMSO	xx	xx		DMSO	xx	xx		DMSO	0			DMSO	xx	xx
PHA	xx	xx		PHA	xx	xx		PHA	370			PHA	xx	xx
Pool 3	0	1		Pool 3	xx	xx		Pool 3	0	1		Pool 3	20	1
DMSO	xx	xx		DMSO	xx	xx		DMSO	0			DMSO	10
PHA	xx	xx		PHA	xx	xx		PHA	xx	xx		PHA	5550
Pool 4	0	1		Pool 4	0	1		Pool 4	215	1		Pool 4	140	1
DMSO	0			DMSO	16			DMSO	5			DMSO	20
PHA	8150			PHA	3100			PHA	1740			PHA	11050
Donor 11108				Donor 11080				Donor 11074				Donor 11043
	average SFC	n=			average SFC	n=			average SFC	n=			average SFC	n=
Pool 1	56.7	1		Pool 1	0	1		Pool 1	0	1		Pool 1	7.5	2
DMSO	0			DMSO	10			DMSO	xx	xx		DMSO	0
PHA	3946.7			PHA	1400			PHA	xx	xx		PHA	1400
Pool 2	xx	xx		Pool 2	xx	xx		Pool 2	xx	xx		Pool 2	xx	xx
DMSO	xx	xx		DMSO	xx	xx		DMSO	xx	xx		DMSO	xx	xx
PHA	xx	xx		PHA	xx	xx		PHA	xx	xx		PHA	xx	xx
Pool 3	16.7	1		Pool 3	xx	xx		Pool 3	xx	xx		Pool 3	0	1
DMSO	0			DMSO	xx	xx		DMSO	xx	xx		DMSO	3.3
PHA	3420			PHA	xx	xx		PHA	xx	xx		PHA	2290
Pool 4	10	1		Pool 4	5	1		Pool 4	175	2		Pool 4	118.3	2
DMSO	0			DMSO	0			DMSO	0			DMSO	10
PHA	5526.7			PHA	2470			PHA	340			PHA	5240
Donor 11057				Donor 11066				Donor 11095
	average SFC	n=			average SFC	n=			average SFC/10^6	n=
Pool 1	3.3	1		Pool 1	10	1		Pool 1	10	1
DMSO	0			DMSO	0			DMSO	40
PHA	2380			PHA	225			PHA	17310
Pool 2	5	1		Pool 2	7	1		Pool 2	0	1
DMSO	0			DMSO	0			DMSO	3
PHA	2140			PHA	383			PHA	17310
Pool 3	600	1		Pool 3	7	1		Pool 3	1460	2
DMSO	0			DMSO	0			DMSO	25
PHA	430			PHA	330			PHA	16030
Pool 4	0	1		Pool 4	3	1		Pool 4	650	2
DMSO	0			DMSO	0			DMSO	25
PHA	1000			PHA	180			PHA	15510

## Sheet: IL5
IL5	all values are SFC/10^6 PBMC
n represents number of biological replicates, x indicates pool was not able to be tested due to low cell count
Donor 11047				Donor 10936				Donor 11094				Donor 11098
	average SFC	n=			average SFC	n=			average SFC	n=			average SFC	n=
Pool 1	0	1		Pool 1	0	1		Pool 1	0	1		Pool 1	0	1
DMSO	0			DMSO	0			DMSO	0			DMSO	20
PHA	30			PHA	20			PHA		xx		PHA	15660
Pool 2	xx	xx		Pool 2	xx	xx		Pool 2	0	1		Pool 2	xx	xx
DMSO	xx	xx		DMSO	xx	xx		DMSO	0			DMSO	xx	xx
PHA	xx	xx		PHA	xx	xx		PHA	161			PHA	xx	xx
Pool 3	0	1		Pool 3	xx	xx		Pool 3	0	1		Pool 3	56.7	1
DMSO	xx	xx		DMSO	xx	xx		DMSO	0			DMSO	3
PHA	xx	xx		PHA	xx	xx		PHA		xx		PHA	13211
Pool 4	0	1		Pool 4	0	1		Pool 4	20	1		Pool 4	223	1
DMSO	0			DMSO	0			DMSO	0			DMSO	13
PHA	410			PHA	160			PHA	660			PHA	15570
Donor 11108				Donor 11080				Donor 11074				Donor 11043
	average SFC	n=			average SFC	n=			average SFC	n=			average SFC	n=
Pool 1	20	1		Pool 1	0	1		Pool 1	20	1		Pool 1	0	2
DMSO	3			DMSO	50			DMSO	xx	xx		DMSO	0
PHA	8173			PHA	900			PHA	xx	xx		PHA	3293
Pool 2	xx	xx		Pool 2	xx	xx		Pool 2	xx	xx		Pool 2	xx	xx
DMSO	xx	xx		DMSO	xx	xx		DMSO	xx	xx		DMSO	xx	xx
PHA	xx	xx		PHA	xx	xx		PHA	xx	xx		PHA	xx	xx
Pool 3	0	1		Pool 3	xx	xx		Pool 3	xx	xx		Pool 3	23	1
DMSO	0			DMSO	xx	xx		DMSO	xx	xx		DMSO	3
PHA	7426			PHA	xx	xx		PHA	xx	xx		PHA	1936
Pool 4	33	1		Pool 4	10	1		Pool 4	615	1		Pool 4	36	1
DMSO	10			DMSO	0			DMSO	0			DMSO	3
PHA	9073			PHA	1520			PHA	990			PHA	5080
Donor 11057				Donor 11066				Donor 11095
	average SFC	n=			average SFC	n=			average SFC	n=
Pool 1	0	1		Pool 1	0	1		Pool 1	0	1
DMSO	0			DMSO	0			DMSO	3
PHA	6440			PHA	103			PHA	12890
Pool 2	0	1		Pool 2	0	1		Pool 2	0	1
DMSO	0			DMSO	0			DMSO	7
PHA	3140			PHA	286			PHA	11370
Pool 3	310	1		Pool 3	0	1		Pool 3	1058	2
DMSO	0			DMSO	0			DMSO	15
PHA	12310			PHA	133			PHA	8630
Pool 4	5	1		Pool 4	3	1		Pool 4	125	2
DMSO	0			DMSO	3			DMSO	23
PHA	1790			PHA	630			PHA	11120
