# Supplementary material for: Comparative performance analysis of neoepitope prediction algorithms in head and neck cancer
Source: Front Immunol. 2025 Mar 4;16:1494453. doi: 10.3389/fimmu.2025.1494453 (PMC11914794; doi:10.3389/fimmu.2025.1494453)
Supplement: Supplementary file 1 [file DataSheet1.zip › Supplementary Information/11043_rep2.xlsx]

## Sheet: Plate 1
	FITC-IFNg												Cy5-IL-5
peptide/pool	SFC/Well/1 x 105			Average	StDev	SFC/106	p	SI	P1	P2	P3	Poisson	SFC/Well/1 x 105			Average	StDev	SFC/106	p	SI	P1	P2	P3	Poisson			11043
Pool 1	0	0	1	0.333333	0.57735	3.33333	0.211325	0.333333	0.864665	0.864665	0.864665	0.864665	0	0	0	0	0	-6.66667	0.211325	0	0.864665	0.864665	0.864665	0.864665			1	2	3	4	5	6		8	9	10	11	12
DMSO	0	0	0	0	0	0	#DIV/0!	0	0.864665	0.864665	0.864665	0.864665	0	0	2	0.666667	1.1547	0	0.5	1	0.864665	0.864665	0.593994	0.774441		A	Pool 1			Pool 4
PHA	175	122	123	140	30.315	1400	0.00763607	140	0	0	0	0	349	323	318	330	16.6433	3293.33	0.000404139	495	0	0	0	0		B	DMSO			DMSO
Pool 3	0	0	0	0	0	-3.33333	0.211325	0	0.864665	0.864665	0.864665	0.864665	1	3	4	2.66667	1.52753	23.3333	0.0521235	8	0.864665	0.323324	0.142877	0.443622		C	PHA			PHA
DMSO	1	0	0	0.333333	0.57735	0	0.5	1	0.864665	0.864665	0.864665	0.864665	0	0	1	0.333333	0.57735	0	0.5	1	0.864665	0.864665	0.864665	0.864665		D	Pool 3			Peptides 1-2
PHA	229			229	#DIV/0!	2286.67	#DIV/0!	687	0	#VALUE!	#VALUE!	#VALUE!	194			194	#DIV/0!	1936.67	#DIV/0!	582	0	#VALUE!	#VALUE!	#VALUE!		E	DMSO			Peptides 3-4
Pool 4	20	12	11	14.3333	4.93288	136.667	0.0195895	21.5	6.43929e-14	1.36462e-06	8.30822e-06	3.22428e-06	5	2	4	3.66667	1.52753	33.3333	0.0246861	11	0.052653	0.593994	0.142877	0.263175		F	PHA			Peptides 5-8
DMSO	0	1	1	0.666667	0.57735	0	0.5	1	0.864665	0.864665	0.864665	0.864665	0	1	0	0.333333	0.57735	0	0.5	1	0.864665	0.864665	0.864665	0.864665						Peptides 9-10
PHA	579	535		557	31.1127	5563.33	0.0125648	835.5	0	0		0	661	633		647	19.799	6466.67	0.00686374	1941	0	0	#VALUE!	#VALUE!		G
Peptides 1-2	21	24		22.5	2.12132	218.333	0.0175431	33.75	6.10623e-15	0		3.05311e-15	2	30		16	19.799	156.667	0.232099	48	0.593994	0		0.296997		H
Peptides 3-4	0	3		1.5	2.12132	8.33333	0.338447	2.25	0.864665	0.323324		0.593994	1	0		0.5	0.707107	1.66667	0.404384	1.5	0.864665	0.864665		0.864665
Peptides 5-8	0	0		0	0	-6.66667	0.0917517	0	0.864665	0.864665		0.864665	0	0		0	0	-3.33333	0.211325	0	0.864665	0.864665		0.864665
Peptides 9-10	0	0		0	0	-6.66667	0.0917517	0	0.864665	0.864665		0.864665	0	0		0	0	-3.33333	0.0208007	0	0.864665	0.864665		0.864665
																										Plate 1
																										Ifng 490
																											0	0	1	20	12	11
																											0	0	0	0	1	1
																											175	122	123	579	535
																											0	0	0	21	24
																											1	0	0	0	3
																											229			0	0
																														0	0
																										IL-5 640
																											0	0	0	5	2	4
																											0	0	2	0	1	0
																											349	323	318	661	633
																											1	3	4	2	30
																											0	0	1	1	0
																											194			0	0
																														0	0

## Sheet: analysis
	11095 Pool 3	11095 Pool 4	11095 Pool 3	11095 Pool 4
	IL-5		IFNg
Pool	583.333	186.667	586.667	903.333
11066 control	3.33333		3.33333
DMSO	0	0	0	0
PHA	8070	9666.67	14756.7	15803.3
P1	163.333	3.33333	343.333	0
P2	-6.66667	-3.33333	-6.66667	263.333
P3	-3.33333	-20	3.33333	-20
P4	50	-16.6667	150	-16.6667
P5	0	-18.3333	0	-21.6667
P6	753.333	40	66.6667	-10
P7	13.3333	26.6667	6.66667	3.33333
P8	3.33333	96.6667	33.3333	770
P9	3.33333	-10	-3.33333	-20
P10	0	13.3333	3.33333	-20
