# Supplementary material for: Comparative performance analysis of neoepitope prediction algorithms in head and neck cancer
Source: Front Immunol. 2025 Mar 4;16:1494453. doi: 10.3389/fimmu.2025.1494453 (PMC11914794; doi:10.3389/fimmu.2025.1494453)
Supplement: Supplementary file 1 [file DataSheet1.zip › Supplementary Information/11095_rep2.xlsx]

## Sheet: Plate 1
	FITC-IFNg						Cy5-IL-5
peptide/pool	SFC/Well/1 x 105			Average	StDev	SFC/106	SFC/Well/1 x 105			Average	StDev	SFC/106			11095
11095 Pool 3	60	77	42	59.6667	17.5024	586.667	95	51	32	59.3333	32.3161	583.333			1	2	3	4	5	6		8	9	10	11	12
11066 Pool 3	1	2	1	1.33333	0.57735	3.33333	2	2	0	1.33333	1.1547	3.33333		A	11095 Pool 3			11095 Pool 3, Peptide 1			Peptide 9			Peptide 7
DMSO	1	2	0	1	1	0	1	2	0	1	1	0		B	11066 Pool 3			Peptide 2			Peptide 10			Peptide 8
PHA	1762	1200	1468	1476.67	281.1	14756.7	777	867	780	808	51.1175	8070		C	DMSO			Peptide 3			11095 Pool 4 Peptide 1			Peptide 9
11095 Pool 4	110	80	89	93	15.3948	903.333	27	13	23	21	7.2111	186.667		D	PHA	X	X	Peptide 4			Peptide 2			Peptide 10
11095 DMSO	5	1	2	2.66667	2.08167	0	5	1	1	2.33333	2.3094	0		E	11095 Pool 4			Peptide 5			Peptide 3
PHA	1583			1583	#DIV/0!	15803.3	969			969	#DIV/0!	9666.67		F	11095 DMSO			Peptide 6	X	X	Peptide 4
11095 Pool 4, Peptide 5		0	1	0.5	0.707107	-21.6667		0	1	0.5	2.14286	-18.3333
11095 Pool 4, Peptide 6	5	0	0	1.66667	2.88675	-10	2	7	10	6.33333	4.04145	40		G	PHA	Peptide 5	Peptide 5	Peptide 7	X	X		X	X
11095 Pool 3, Peptide 1	37	34	35	35.3333	1.52753	343.333	13	24	15	17.3333	5.85947	163.333		H	Peptide 6			Peptide 8
Peptide 2	0	0	1	0.333333	0.57735	-6.66667	1	0	0	0.333333	0.57735	-6.66667
Peptide 3	0	3	1	1.33333	1.52753	3.33333	0	2	0	0.666667	1.1547	-3.33333
Peptide 4	29	12	7	16	11.5326	150	12	4	2	6	5.2915	50
Peptide 5	2	1	0	1	1	0	1	0	2	1	1	0		Plate 1
Peptide 6	13	7	3	7.66667	5.03322	66.6667	70	81	78	76.3333	5.68624	753.333		Ifng 490
Peptide 7	3	1	1	1.66667	1.1547	6.66667	1	1	5	2.33333	2.3094	13.3333
Peptide 8	2	7	4	4.33333	2.51661	33.3333	0	0	4	1.33333	2.3094	3.33333			60	77	42	37	34	35	1	1	0	3	3	3
Peptide 9	1	1	0	0.666667	0.57735	-3.33333	2	1	1	1.33333	0.57735	3.33333			1	2	1	0	0	1	3	0	1	89	62	88
Peptide 10	3	0	1	1.33333	1.52753	3.33333	2	1	0	1	1	0			1	2	0	0	3	1	2	3	3	1	0	1
11095 Pool 4, Peptide 1	2	3	3	2.66667	0.57735	0	3	1	4	2.66667	1.52753	3.33333			1762	1200	1468	29	12	7	20	21	46	1	0	1
Peptide 2	20	21	46	29	14.7309	263.333	1	2	3	2	1	-3.33333			110	80	89	2	1	0	0	2	0
Peptide 3	0	2	0	0.666667	1.1547	-20	0	0	1	0.333333	0.57735	-20			5	1	2	13	7	3	0	0	3
Peptide 4	0	0	3	1	1.73205	-16.6667	0	1	1	0.666667	0.57735	-16.6667			1583	0	1	3	1	1
															5	0	0	2	7	4
Peptide 7	3	3	3	3	0	3.33333	4	6	5	5	1	26.6667
Peptide 8	89	62	88	79.6667	15.308	770	13	5	18	12	6.55744	96.6667
Peptide 9	1	0	1	0.666667	0.57735	-20	1	2	1	1.33333	0.57735	-10		IL-5 640
Peptide 10	1	0	1	0.666667	0.57735	-20	8	1	2	3.66667	3.78594	13.3333
															95	51	32	13	24	15	2	1	1	4	6	5
															2	2	0	1	0	0	2	1	0	13	5	18
															1	2	0	0	2	0	3	1	4	1	2	1
															777	867	780	12	4	2	1	2	3	8	1	2
															27	13	23	1	0	2	0	0	1
															5	1	1	70	81	78	0	1	1
															969	0	1	1	1	5
															2	7	10	0	0	4

## Sheet: analysis
	11095 Pool 3	11095 Pool 4	11095 Pool 3	11095 Pool 4
	IL-5		IFNg
Pool	583.333	186.667	586.667	903.333
11066 control	3.33333		3.33333
DMSO	0	0	0	0
PHA	8070	9666.67	14756.7	15803.3
P1	163.333	3.33333	343.333	0
P2	-6.66667	-3.33333	-6.66667	263.333
P3	-3.33333	-20	3.33333	-20
P4	50	-16.6667	150	-16.6667
P5	0	-18.3333	0	-21.6667
P6	753.333	40	66.6667	-10
P7	13.3333	26.6667	6.66667	3.33333
P8	3.33333	96.6667	33.3333	770
P9	3.33333	-10	-3.33333	-20
P10	0	13.3333	3.33333	-20
